# Supplementary material for: Hebeloma in the Malay Peninsula: Masquerading within Psathyrella
Source: MycoKeys. 2021 Jan 28;77:117–41. doi: 10.3897/mycokeys.77.57394 (PMC7862216; doi:10.3897/mycokeys.77.57394)
Supplement: XML Treatment for Hebeloma flavidifolium [file mycokeys.77.57394-treatment1.xml]

<!DOCTYPE tp:taxon-treatment
  PUBLIC "-//TaxonX//DTD Taxonomic Treatment Publishing DTD v0 20100105//EN" "tax-treatment-NSO.dtd">
<tp:taxon-treatment xmlns:tp="http://www.plazi.org/taxpub"><tp:treatment-meta><kwd-group><label>Taxon classification</label><kwd><named-content xmlns:xlink="http://www.w3.org/1999/xlink" content-type="kingdom">Fungi</named-content></kwd><kwd><named-content xmlns:xlink="http://www.w3.org/1999/xlink" content-type="order">Agaricales</named-content></kwd><kwd><named-content xmlns:xlink="http://www.w3.org/1999/xlink" content-type="family">Hymenogastraceae</named-content></kwd></kwd-group><mixed-citation publication-type="journal"><person-group><name><surname>Eberhardt</surname><given-names>Ursula</given-names></name><name><surname>Schütz</surname><given-names>Nicole</given-names></name><name><surname>Beker</surname><given-names>Henry J.</given-names></name><name><surname>Lee</surname><given-names>Su See</given-names></name><name><surname>Horak</surname><given-names>Egon</given-names></name></person-group><article-title><italic><tp:taxon-name><tp:taxon-name-part taxon-name-part-type="genus" reg="Hebeloma">Hebeloma</tp:taxon-name-part></tp:taxon-name></italic> in the Malay Peninsula: Masquerading within <italic><tp:taxon-name><tp:taxon-name-part taxon-name-part-type="genus" reg="Psathyrella">Psathyrella</tp:taxon-name-part></tp:taxon-name></italic></article-title><source>MycoKeys</source><day>28</day><month>1</month><year>2021</year><volume>77</volume><fpage>117</fpage><lpage>141</lpage><pub-id pub-id-type="doi">10.3897/mycokeys.77.57394</pub-id></mixed-citation></tp:treatment-meta><tp:nomenclature><tp:taxon-name><object-id xmlns:xlink="http://www.w3.org/1999/xlink" content-type="arpha" xlink:type="simple">81AA558B-2F48-5316-A0E1-A9741CE7BD6C</object-id>
            <tp:taxon-name-part taxon-name-part-type="genus" reg="Hebeloma">Hebeloma</tp:taxon-name-part>
            <tp:taxon-name-part taxon-name-part-type="species" reg="flavidifolium">flavidifolium</tp:taxon-name-part>
            <object-id xmlns:xlink="http://www.w3.org/1999/xlink" content-type="mycobank" xlink:type="simple">838406</object-id>
          </tp:taxon-name><tp:taxon-authority>(Corner) Beker &amp; U. Eberh.</tp:taxon-authority><tp:taxon-status xmlns:xlink="http://www.w3.org/1999/xlink" xlink:type="simple">comb. nov.</tp:taxon-status><xref ref-type="fig" rid="F2">Figures 2A</xref><xref ref-type="fig" rid="F3">, 3</xref><xref ref-type="fig" rid="F4">, 4</xref><xref ref-type="fig" rid="F5">, 5</xref><tp:nomenclature-citation-list><tp:nomenclature-citation><tp:taxon-name>
                <tp:taxon-name-part taxon-name-part-type="genus" reg="Psathyrella"/>
                <tp:taxon-name-part taxon-name-part-type="species" reg="flavidifolia"/>
              </tp:taxon-name><comment><bold>Basionym.</bold><tp:taxon-name><tp:taxon-name-part taxon-name-part-type="genus" reg="Psathyrella">Psathyrella</tp:taxon-name-part> <tp:taxon-name-part taxon-name-part-type="species" reg="flavidifolia">flavidifolia</tp:taxon-name-part></tp:taxon-name>
                 Corner, Gdns’ Bull., Singapore 45(2): 339 (1994) [“1993”]. </comment></tp:nomenclature-citation></tp:nomenclature-citation-list></tp:nomenclature><tp:treatment-sec sec-type="Homotypic synonym" id="SECID0ER4BG"><title>Homotypic synonym.</title><p><italic><tp:taxon-name><tp:taxon-name-part taxon-name-part-type="genus" reg="Lacrymaria">Lacrymaria</tp:taxon-name-part> <tp:taxon-name-part taxon-name-part-type="species" reg="flavidifolia">flavidifolia</tp:taxon-name-part></tp:taxon-name></italic> (Corner) Voto, Boll. Assoc. micol. ecol. Romana 107(2): 94 (2019).</p></tp:treatment-sec><tp:treatment-sec sec-type="material" id="SECID0EC5BG"><title>Type.</title><p>Malaysia. Pahang State: Raub district, Bukit Fraser (Fraser’s Hill), ca. 1200 m a.s.l., <italic><tp:taxon-name><tp:taxon-name-part taxon-name-part-type="genus" reg="Quercus">Quercus</tp:taxon-name-part></tp:taxon-name></italic> woodland, 25 Nov 1930, E.J.H. Corner (holotype: E! [E 00204812]; database reference HJB19600).</p></tp:treatment-sec><tp:treatment-sec sec-type="description" id="SECID0EP5BG"><title>Description.</title><p>Basidiomes scattered. Pileus 35–105 mm wide, convex to broadly umbonate; surface dry, sometimes rugulose, occasionally striate at the margin, usually with veil remnants on the margin; cuticle color predominantly cinnamon brown to orange brown (6C5, 7C7) in the center with paler margin, dark beige to tan (5B3); pileus margin strongly involute when young, hygrophanous. Lamellae adnate, often with decurrent tooth, 2–3 mm broad, crowded, thin, with approx. 80–90 full length lamellae and 2–3 lamellules between the lamellae, off-white to cream or yellow-grey when young, later becoming more pinkish or grayish red to purplish and eventually vinaceous to purple-brown or brown following spore maturity; edges weakly fimbriate and white; the white edge remains when the basidiome is dried but the reddish brown color of the lamellae disappears with time. Stipe 50–120 mm long and with central width 5–12 mm, cylindrical sometimes tapering or clavate towards the base, not rooting, occasionally with mycelial cords at the base; white or alutaceous; surface dry, fibrillose, pruinose in the upper part, not discoloring with handling, becoming hollow with age. Flesh whitish, hardly discoloring where bruised. Odor indistinct to raphanoid; taste bitter. Spore vinaceous cinnamon becoming chocolate brown. Exsiccata with no particular characteristics.</p><p>Basidiospores based on at least 50 spores from each of three collections, 5% to 95% percentile range 8.9–11.4 × 5.6–7.1 µm, with median 9.7–10.6 × 6.1–6.7 µm and av. 9.6–10.6 × 6.1–6.6 µm with av. S. D. length 0.47 µm and width 0.33 µm; Q value 5% to 95% percentile range 1.43–1.72, with median 1.53–1.58 and av. 1.53–1.59 with av. S. D. 0.07; amygdaloid, occasionally limoniform with small apiculus and rounded apically, with a distinct thinning of the apical wall, without guttules, usually very strongly ornamented, warty, with a strongly and distinctly loosening perispore on almost every mature spore and strongly dextrinoid, becoming medium brown in Melzer’s reagent, sometimes deep brown, ((O3) O4; P3; D3 (D4)); spore color under the light microscope distinctly brown. Basidia av. dimensions 19–33 × 6–9 µm, cylindrical to clavate, without pigmentation, 4-spored. Cheilocystidia irregular, cylindrical to ventricose, often pyriform or napiform often mucronate or rostrate, even lanceolate (as shown in Fig. <xref ref-type="fig" rid="F3">3c</xref> for example) sometimes septate with width near apex (excluding any rostrum) 5% to 95% percentile range 5.4–10.2 µm, with median 5.6–8.4 µm and av. 5.7–8.6 µm with av. S.D. 0.94; and av. overall measurements 26–29 × 5.7–8.6 × 6.6–9.7 × 5.8–7.5 µm av. Cheilocystidium av. ratios A/M: 0.9–0.91, A/B: 0.77–1.6, B/M: 0.61–1.35. Pleurocystidia present, and abundant, and similar to cheilocystidia, but more often mucronate. Caulocystidia resembling the cheilocystidia but tending to be more cylindrical and longer up to 60 µm. Pileipellis an ixocutis with a very thin epicutis only about 30 µm thick, with gelatinized hyphae, sometimes encrusted, up to 6 µm wide. Subcutis, below the epicutis, orange-brown and the trama below the cutis made up of isodiametric cells up to 17 µm wide. Clamp connections at septa present throughout the basidiome.</p></tp:treatment-sec><tp:treatment-sec sec-type="distribution" id="SECID0E15BG"><title>Distribution.</title><p>So far known only from Bukit Fraser (Fraser’s Hill), Malaysia.</p></tp:treatment-sec><tp:treatment-sec sec-type="ecology" id="SECID0E65BG"><title>Ecology.</title><p>The recent collections were found scattered in lowland dipterocarp-oak woodland on the side of the path in tropical rain forest with <italic><tp:taxon-name><tp:taxon-name-part taxon-name-part-type="genus" reg="Quercus">Quercus</tp:taxon-name-part></tp:taxon-name></italic>.</p></tp:treatment-sec><tp:treatment-sec sec-type="material" id="SECID0EM6BG"><title>Additional material examined.</title><p>Malaysia. Pahang State: Raub district, Bukit Fraser (Fraser’s Hill), Jalan Girdle, ca. 1000 m a.s.l., <named-content xmlns:xlink="http://www.w3.org/1999/xlink" content-type="dwc:verbatimCoordinates" xlink:type="simple"><named-content content-type="geo-json" specific-use="{&#34;type&#34;:&#34;Point&#34;,&#34;coordinates&#34;:[101.740000,3.710000]}" id="NCID0EV6BG" xlink:type="simple">3.71°N, 101.74°E</named-content></named-content>, <italic><tp:taxon-name><tp:taxon-name-part taxon-name-part-type="genus" reg="Quercus">Quercus</tp:taxon-name-part></tp:taxon-name></italic> woodland, 26 Apr. 2010, E. Horak 13406 (collection E. Horak at <named-content xmlns:xlink="http://www.w3.org/1999/xlink" content-type="dwc:institutional_code" xlink:type="simple">ZT</named-content>, <named-content xmlns:xlink="http://www.w3.org/1999/xlink" content-type="dwc:institutional_code" xlink:type="simple">FRIM</named-content> [<named-content xmlns:xlink="http://www.w3.org/1999/xlink" content-type="dwc:institutional_code" xlink:type="simple">FRIM</named-content> 62499]; database reference HJB13505); Pahang State: Raub district, Bukit Fraser (Fraser’s Hill), Jalan Girdle, ca. 1000 m alt., <named-content xmlns:xlink="http://www.w3.org/1999/xlink" content-type="dwc:verbatimCoordinates" xlink:type="simple"><named-content content-type="geo-json" specific-use="{&#34;type&#34;:&#34;Point&#34;,&#34;coordinates&#34;:[101.740000,3.710000]}" id="NCID0EUAAI" xlink:type="simple">3.71°N, 101.74°E</named-content></named-content>, <italic><tp:taxon-name><tp:taxon-name-part taxon-name-part-type="genus" reg="Quercus">Quercus</tp:taxon-name-part></tp:taxon-name></italic> woodland, 26 Apr. 2010, E. Horak 13404 (collection E. Horak at <named-content xmlns:xlink="http://www.w3.org/1999/xlink" content-type="dwc:institutional_code" xlink:type="simple">ZT</named-content>, <named-content xmlns:xlink="http://www.w3.org/1999/xlink" content-type="dwc:institutional_code" xlink:type="simple">FRIM</named-content> [<named-content xmlns:xlink="http://www.w3.org/1999/xlink" content-type="dwc:institutional_code" xlink:type="simple">FRIM</named-content> 62500]; database reference HJB13504).</p></tp:treatment-sec><tp:treatment-sec sec-type="remarks" id="SECID0EPBAI"><title>Remarks.</title><p>Given Corner’s original description almost totally lacked any microscopic information, we present a full description here based on the holotype plus two more recent collections from roughly the same location, both collected by E. Horak. Morphologically, this species most closely resembles <italic><tp:taxon-name><tp:taxon-name-part taxon-name-part-type="genus" reg="Hebeloma">Hebeloma</tp:taxon-name-part> <tp:taxon-name-part taxon-name-part-type="species" reg="angustilamellatum">angustilamellatum</tp:taxon-name-part></tp:taxon-name></italic>, originally described from the Yunnan province of China (<xref ref-type="bibr" rid="B55">Yang et al. 2005</xref>) and also recorded from northern Thailand and Laos (Table <xref ref-type="table" rid="T1">1</xref>, Fig. <xref ref-type="fig" rid="F1">1</xref>), from which it can be distinguished morphologically by the very strongly ornamented spores (O4), conspicuous even without immersion (those of <italic><tp:taxon-name><tp:taxon-name-part taxon-name-part-type="genus" reg="Hebeloma">H.</tp:taxon-name-part> <tp:taxon-name-part taxon-name-part-type="species" reg="angustilamellatum">angustilamellatum</tp:taxon-name-part></tp:taxon-name></italic> are O3, so distinctly ornamented but not conspicuous without immersion) and the less conspicuous annulus on the fibrillose stipe of mature basidiomes (<italic><tp:taxon-name><tp:taxon-name-part taxon-name-part-type="genus" reg="Hebeloma">H.</tp:taxon-name-part> <tp:taxon-name-part taxon-name-part-type="species" reg="angustilamellatum">angustilamellatum</tp:taxon-name-part></tp:taxon-name></italic> has a more persistent annulus, always present, and a stipe, with scattered fibrillose scales, consistently present.) Phylogenetically, based on ITS and <italic>MCM7</italic>, <italic><tp:taxon-name><tp:taxon-name-part taxon-name-part-type="genus" reg="Hebeloma">H.</tp:taxon-name-part> <tp:taxon-name-part taxon-name-part-type="species" reg="flavidifolium">flavidifolium</tp:taxon-name-part></tp:taxon-name></italic> is a sister species of <italic><tp:taxon-name><tp:taxon-name-part taxon-name-part-type="genus" reg="Hebeloma">H.</tp:taxon-name-part> <tp:taxon-name-part taxon-name-part-type="species" reg="ifeleleretorum">ifeleleretorum</tp:taxon-name-part></tp:taxon-name></italic> described from Samoa, but all three form a cluster in Fig. <xref ref-type="fig" rid="F1">1</xref> that received full posterior probability and 92% bootstrap support.</p><fig id="F3" position="float" orientation="portrait"><object-id xmlns:xlink="http://www.w3.org/1999/xlink" content-type="doi" xlink:type="simple">10.3897/mycokeys.77.57394.figure3</object-id><object-id xmlns:xlink="http://www.w3.org/1999/xlink" content-type="arpha" xlink:type="simple">43B04D26-5DDC-52B5-B9DC-779404B8D8B0</object-id><label>Figure 3.</label><caption><p>Microscopic features of <italic><tp:taxon-name><tp:taxon-name-part taxon-name-part-type="genus" reg="Hebeloma">Hebeloma</tp:taxon-name-part> <tp:taxon-name-part taxon-name-part-type="species" reg="flavidifolium">flavidifolium</tp:taxon-name-part></tp:taxon-name></italic> holotype (E 00204812) <bold>A</bold> spores in Melzer’s reagent ×1600 <bold>B</bold> spore ornamentation in Melzer’s reagent ×1600 <bold>C</bold> cheilocystidia in Melzer’s reagent ×500 <bold>D</bold> cheilocystidia in Melzer’s reagent ×1000 <bold>E</bold> cheilocystidia in KOH ×1000 <bold>F</bold> pleurocystidia in KOH ×1000. Scale bars: 10 µm (<bold>A–F</bold>). Photographs H.J. Beker. <bold>G</bold> Exsiccata (a section of photograph from <ext-link xmlns:xlink="http://www.w3.org/1999/xlink" xlink:type="simple" ext-link-type="uri" xlink:href="http://data.rbge.org.uk/herb/">http://data.rbge.org.uk/herb/</ext-link> E 00204812 provided by the Royal Botanic Garden Edinburgh).</p></caption><graphic xmlns:xlink="http://www.w3.org/1999/xlink" xlink:href="mycokeys-77-117-g003.jpg" position="float" orientation="portrait" xlink:type="simple" id="oo_502272.jpg"><uri content-type="original_file" xlink:type="simple">https://binary.pensoft.net/fig/502272</uri></graphic></fig><fig id="F4" position="float" orientation="portrait"><object-id xmlns:xlink="http://www.w3.org/1999/xlink" content-type="doi" xlink:type="simple">10.3897/mycokeys.77.57394.figure4</object-id><object-id xmlns:xlink="http://www.w3.org/1999/xlink" content-type="arpha" xlink:type="simple">6877C065-69AF-5E93-B9AE-9D86A4DE417B</object-id><label>Figure 4.</label><caption><p>Microscopic features of <italic><tp:taxon-name><tp:taxon-name-part taxon-name-part-type="genus" reg="Hebeloma">Hebeloma</tp:taxon-name-part> <tp:taxon-name-part taxon-name-part-type="species" reg="flavidifolium">flavidifolium</tp:taxon-name-part></tp:taxon-name></italic> (E. Horak 13406) <bold>A</bold> spores in Melzer’s reagent ×1600 <bold>B</bold> spore ornamentation in Melzer’s reagent ×1600 <bold>C</bold> cheilocystidia in KOH ×500 <bold>D</bold> cheilocystidia in KOH ×1000 <bold>E</bold> basidium in KOH ×1000 <bold>F</bold> pleurocystidia in KOH ×1000 <bold>G</bold> caulocystidium in KOH ×1000 <bold>H</bold> ixocutis section (showing thin gelatinous epicutis) in KOH ×125 <bold>I</bold> epicutis hyphae in KOH ×500 <bold>J</bold> subcutis below epicutis in KOH ×500. Scale bars: 10 µm, 100 µm (<bold>H</bold>). Photographs H.J. Beker.</p></caption><graphic xmlns:xlink="http://www.w3.org/1999/xlink" xlink:href="mycokeys-77-117-g004.jpg" position="float" orientation="portrait" xlink:type="simple" id="oo_502273.jpg"><uri content-type="original_file" xlink:type="simple">https://binary.pensoft.net/fig/502273</uri></graphic></fig><fig id="F5" position="float" orientation="portrait"><object-id xmlns:xlink="http://www.w3.org/1999/xlink" content-type="doi" xlink:type="simple">10.3897/mycokeys.77.57394.figure5</object-id><object-id xmlns:xlink="http://www.w3.org/1999/xlink" content-type="arpha" xlink:type="simple">45E5076F-BC07-5B46-9FC1-528D953BE0A4</object-id><label>Figure 5.</label><caption><p>Microscopic features of <italic><tp:taxon-name><tp:taxon-name-part taxon-name-part-type="genus" reg="Hebeloma">Hebeloma</tp:taxon-name-part> <tp:taxon-name-part taxon-name-part-type="species" reg="flavidifolium">flavidifolium</tp:taxon-name-part></tp:taxon-name></italic> (E. Horak 13406) <bold>A</bold> spores ×2000 <bold>B</bold> basidia ×1000 <bold>C</bold> cheilocystidia ×1000 <bold>D</bold> pleurocystidia ×1000 <bold>E</bold> pileipellis (section of subcutis below epicutis) ×500. Scale bar: 10 µm ×2000, 20 µm ×1000 and 40 µm ×500. Drawing E. Horak.</p></caption><graphic xmlns:xlink="http://www.w3.org/1999/xlink" xlink:href="mycokeys-77-117-g005.jpg" position="float" orientation="portrait" xlink:type="simple" id="oo_502274.jpg"><uri content-type="original_file" xlink:type="simple">https://binary.pensoft.net/fig/502274</uri></graphic></fig></tp:treatment-sec><tp:treatment-sec><!--Section generated to contain objects referenced in tp:taxon-treatment.--><fig id="F2" position="float" orientation="portrait"><object-id xmlns:xlink="http://www.w3.org/1999/xlink" content-type="doi" xlink:type="simple">10.3897/mycokeys.77.57394.figure2</object-id><object-id xmlns:xlink="http://www.w3.org/1999/xlink" content-type="arpha" xlink:type="simple">F1BA9C27-843E-5361-B403-7F92516E7CBC</object-id><label>Figure 2.</label><caption><p>Macroscopic features <bold>A</bold><italic><tp:taxon-name><tp:taxon-name-part taxon-name-part-type="genus" reg="Hebeloma">Hebeloma</tp:taxon-name-part> <tp:taxon-name-part taxon-name-part-type="species" reg="flavidifolium">flavidifolium</tp:taxon-name-part></tp:taxon-name></italic> (E. Horak 13406) <bold>B</bold><italic><tp:taxon-name><tp:taxon-name-part taxon-name-part-type="genus" reg="Hebeloma">H.</tp:taxon-name-part> <tp:taxon-name-part taxon-name-part-type="species" reg="lactariolens">lactariolens</tp:taxon-name-part></tp:taxon-name></italic> (E. Horak 13381) <bold>C</bold><italic><tp:taxon-name><tp:taxon-name-part taxon-name-part-type="genus" reg="Hebeloma">H.</tp:taxon-name-part> <tp:taxon-name-part taxon-name-part-type="species" reg="parvisporum">parvisporum</tp:taxon-name-part></tp:taxon-name></italic> (E. Horak 12796) <bold>D</bold><italic><tp:taxon-name><tp:taxon-name-part taxon-name-part-type="genus" reg="Hebeloma">H.</tp:taxon-name-part> <tp:taxon-name-part taxon-name-part-type="species" reg="radicans">radicans</tp:taxon-name-part></tp:taxon-name></italic> holotype (E. Horak 13265). Photographs E. Horak.</p></caption><graphic xmlns:xlink="http://www.w3.org/1999/xlink" xlink:href="mycokeys-77-117-g002.jpg" position="float" orientation="portrait" xlink:type="simple" id="oo_502271.jpg"><uri content-type="original_file" xlink:type="simple">https://binary.pensoft.net/fig/502271</uri></graphic></fig><table-wrap id="T1" position="float" orientation="portrait"><label>Table 1.</label><caption><p>Sequences used in the analysis. Herbarium abbreviations follow Index Herbariorum and are given in capital letters followed by a space or hyphen and the herbarium number. Private collections are indicated by the lack of a space between the letters and numbers. MO refers to <ext-link xmlns:xlink="http://www.w3.org/1999/xlink" xlink:type="simple" ext-link-type="uri" xlink:href="https://mushroomobserver.org/">https://mushroomobserver.org/</ext-link></p></caption><table id="TID0EJTBG" rules="all"><tbody><tr><th rowspan="1" colspan="1">Species</th><th rowspan="1" colspan="1">Country</th><th rowspan="1" colspan="1">HJB database reference</th><th rowspan="1" colspan="1">Voucher</th><th rowspan="1" colspan="1">GenBank acc. no. ITS</th><th rowspan="1" colspan="1">GenBank acc. no. MCM7</th></tr><tr><td rowspan="1" colspan="1"><italic><tp:taxon-name><tp:taxon-name-part taxon-name-part-type="genus" reg="Alnicola">Alnicola</tp:taxon-name-part> <tp:taxon-name-part taxon-name-part-type="species" reg="amarescens">amarescens</tp:taxon-name-part></tp:taxon-name></italic> (Quél.) R. Heim &amp; Romagn.</td><td rowspan="1" colspan="1">Switzerland</td><td rowspan="1" colspan="1">HJB11116</td><td rowspan="1" colspan="1">HJB11116</td><td rowspan="1" colspan="1"><ext-link xmlns:xlink="http://www.w3.org/1999/xlink" ext-link-type="gen" xlink:href="MK961996" xlink:type="simple">MK961996</ext-link>†</td><td rowspan="1" colspan="1"><ext-link xmlns:xlink="http://www.w3.org/1999/xlink" ext-link-type="gen" xlink:href="MK961952" xlink:type="simple">MK961952</ext-link>†</td></tr><tr><td rowspan="1" colspan="1"><italic><tp:taxon-name><tp:taxon-name-part taxon-name-part-type="genus" reg="Alnicola">Alnicola</tp:taxon-name-part> <tp:taxon-name-part taxon-name-part-type="species" reg="salicis">salicis</tp:taxon-name-part></tp:taxon-name></italic> (P.D. Orton) Bon</td><td rowspan="1" colspan="1">U.K.</td><td rowspan="1" colspan="1">HJB14745</td><td rowspan="1" colspan="1">HJB14745</td><td rowspan="1" colspan="1"><ext-link xmlns:xlink="http://www.w3.org/1999/xlink" ext-link-type="gen" xlink:href="MK962001" xlink:type="simple">MK962001</ext-link>†</td><td rowspan="1" colspan="1"><ext-link xmlns:xlink="http://www.w3.org/1999/xlink" ext-link-type="gen" xlink:href="MK961960" xlink:type="simple">MK961960</ext-link>†</td></tr><tr><td rowspan="1" colspan="1"><italic><tp:taxon-name><tp:taxon-name-part taxon-name-part-type="genus" reg="Flammula">Flammula</tp:taxon-name-part> <tp:taxon-name-part taxon-name-part-type="species" reg="alnicola">alnicola</tp:taxon-name-part></tp:taxon-name></italic> (Fr.) P. Kumm.</td><td rowspan="1" colspan="1">Germany</td><td rowspan="1" colspan="1">–</td><td rowspan="1" colspan="1">GLM-F045994</td><td rowspan="1" colspan="1"><ext-link xmlns:xlink="http://www.w3.org/1999/xlink" ext-link-type="gen" xlink:href="MK957190" xlink:type="simple">MK957190</ext-link>†</td><td rowspan="1" colspan="1"><ext-link xmlns:xlink="http://www.w3.org/1999/xlink" ext-link-type="gen" xlink:href="MK961971" xlink:type="simple">MK961971</ext-link>†</td></tr><tr><td rowspan="1" colspan="1"><italic><tp:taxon-name><tp:taxon-name-part taxon-name-part-type="genus" reg="Hebeloma">Hebeloma</tp:taxon-name-part> <tp:taxon-name-part taxon-name-part-type="species" reg="aestivale">aestivale</tp:taxon-name-part></tp:taxon-name></italic> Vesterh.</td><td rowspan="1" colspan="1">U.K.</td><td rowspan="1" colspan="1">HJB9291</td><td rowspan="1" colspan="1">HJB9291</td><td rowspan="1" colspan="1"><ext-link xmlns:xlink="http://www.w3.org/1999/xlink" ext-link-type="gen" xlink:href="KT218221" xlink:type="simple">KT218221</ext-link>‡</td><td rowspan="1" colspan="1"><ext-link xmlns:xlink="http://www.w3.org/1999/xlink" ext-link-type="gen" xlink:href="MK961944" xlink:type="simple">MK961944</ext-link>†</td></tr><tr><td rowspan="1" colspan="1"><italic><tp:taxon-name><tp:taxon-name-part taxon-name-part-type="genus" reg="Hebeloma">H.</tp:taxon-name-part> <tp:taxon-name-part taxon-name-part-type="species" reg="alboerumpens">alboerumpens</tp:taxon-name-part></tp:taxon-name></italic> Vila &amp; al.</td><td rowspan="1" colspan="1">Spain</td><td rowspan="1" colspan="1">HJB13021</td><td rowspan="1" colspan="1">JVG1090114-15</td><td rowspan="1" colspan="1"><ext-link xmlns:xlink="http://www.w3.org/1999/xlink" ext-link-type="gen" xlink:href="JQ751220" xlink:type="simple">JQ751220</ext-link>§</td><td rowspan="1" colspan="1"><ext-link xmlns:xlink="http://www.w3.org/1999/xlink" ext-link-type="gen" xlink:href="JQ751104" xlink:type="simple">JQ751104</ext-link>§</td></tr><tr><td rowspan="1" colspan="1"><italic><tp:taxon-name><tp:taxon-name-part taxon-name-part-type="genus" reg="Hebeloma">H.</tp:taxon-name-part> <tp:taxon-name-part taxon-name-part-type="species" reg="alpinum">alpinum</tp:taxon-name-part></tp:taxon-name></italic> (J. Favre) Bruchet</td><td rowspan="1" colspan="1">Switzerland</td><td rowspan="1" colspan="1">HJB11132</td><td rowspan="1" colspan="1">HJB11132</td><td rowspan="1" colspan="1"><ext-link xmlns:xlink="http://www.w3.org/1999/xlink" ext-link-type="gen" xlink:href="KM390590" xlink:type="simple">KM390590</ext-link>|</td><td rowspan="1" colspan="1"><ext-link xmlns:xlink="http://www.w3.org/1999/xlink" ext-link-type="gen" xlink:href="KM390046" xlink:type="simple">KM390046</ext-link>|</td></tr><tr><td rowspan="1" colspan="1"><italic><tp:taxon-name><tp:taxon-name-part taxon-name-part-type="genus" reg="Hebeloma">H.</tp:taxon-name-part> <tp:taxon-name-part taxon-name-part-type="species" reg="aminophilum">aminophilum</tp:taxon-name-part></tp:taxon-name></italic> R.N. Hilton &amp; O.K. Mill.</td><td rowspan="1" colspan="1">New Zealand</td><td rowspan="1" colspan="1">HJB10682</td><td rowspan="1" colspan="1">PDD 102982 (PL14504)</td><td rowspan="1" colspan="1"><ext-link xmlns:xlink="http://www.w3.org/1999/xlink" ext-link-type="gen" xlink:href="MK961993" xlink:type="simple">MK961993</ext-link>†</td><td rowspan="1" colspan="1"><ext-link xmlns:xlink="http://www.w3.org/1999/xlink" ext-link-type="gen" xlink:href="MK961949" xlink:type="simple">MK961949</ext-link>†</td></tr><tr><td rowspan="1" colspan="1">
                <italic><tp:taxon-name><tp:taxon-name-part taxon-name-part-type="genus" reg="Hebeloma">H.</tp:taxon-name-part> <tp:taxon-name-part taxon-name-part-type="species" reg="aminophilum">aminophilum</tp:taxon-name-part></tp:taxon-name></italic>
              </td><td rowspan="1" colspan="1">Australia</td><td rowspan="1" colspan="1">HJB16823</td><td rowspan="1" colspan="1">HO 586929</td><td rowspan="1" colspan="1"><ext-link xmlns:xlink="http://www.w3.org/1999/xlink" ext-link-type="gen" xlink:href="MK962007" xlink:type="simple">MK962007</ext-link>†</td><td rowspan="1" colspan="1"><ext-link xmlns:xlink="http://www.w3.org/1999/xlink" ext-link-type="gen" xlink:href="MK961966" xlink:type="simple">MK961966</ext-link>†</td></tr><tr><td rowspan="1" colspan="1"><tp:taxon-name><tp:taxon-name-part taxon-name-part-type="genus" reg="Hebeloma">H.</tp:taxon-name-part> <tp:taxon-name-part taxon-name-part-type="species" reg="aminophilum">aminophilum</tp:taxon-name-part> <tp:taxon-name-part taxon-name-part-type="infraspecific-rank">f.</tp:taxon-name-part> <tp:taxon-name-part taxon-name-part-type="form" reg="hygrosarx">hygrosarx</tp:taxon-name-part></tp:taxon-name> B.J. Rees</td><td rowspan="1" colspan="1">Australia</td><td rowspan="1" colspan="1">HJB1000297</td><td rowspan="1" colspan="1">PERTH 06659152</td><td rowspan="1" colspan="1"><ext-link xmlns:xlink="http://www.w3.org/1999/xlink" ext-link-type="gen" xlink:href="MK962016" xlink:type="simple">MK962016</ext-link>†</td><td rowspan="1" colspan="1"><ext-link xmlns:xlink="http://www.w3.org/1999/xlink" ext-link-type="gen" xlink:href="MK961969" xlink:type="simple">MK961969</ext-link>†</td></tr><tr><td rowspan="1" colspan="1"><italic><tp:taxon-name><tp:taxon-name-part taxon-name-part-type="genus" reg="Hebeloma">H.</tp:taxon-name-part> <tp:taxon-name-part taxon-name-part-type="species" reg="angustilamellatum">angustilamellatum</tp:taxon-name-part></tp:taxon-name></italic> (Zhu L. Yang &amp; Z.W. Ge) B.J. Rees</td><td rowspan="1" colspan="1">China</td><td rowspan="1" colspan="1">HJB1000408</td><td rowspan="1" colspan="1">HKAS 42927</td><td rowspan="1" colspan="1"><ext-link xmlns:xlink="http://www.w3.org/1999/xlink" ext-link-type="gen" xlink:href="AY575919" xlink:type="simple">AY575919</ext-link>¶</td><td rowspan="1" colspan="1">–</td></tr><tr><td rowspan="1" colspan="1">
                <italic><tp:taxon-name><tp:taxon-name-part taxon-name-part-type="genus" reg="Hebeloma">H.</tp:taxon-name-part> <tp:taxon-name-part taxon-name-part-type="species" reg="angustilamellatum">angustilamellatum</tp:taxon-name-part></tp:taxon-name></italic>
              </td><td rowspan="1" colspan="1">Thailand</td><td rowspan="1" colspan="1">HJB12251</td><td rowspan="1" colspan="1">GENT RW07-470</td><td rowspan="1" colspan="1"><ext-link xmlns:xlink="http://www.w3.org/1999/xlink" ext-link-type="gen" xlink:href="MK961997" xlink:type="simple">MK961997</ext-link>†</td><td rowspan="1" colspan="1"><ext-link xmlns:xlink="http://www.w3.org/1999/xlink" ext-link-type="gen" xlink:href="MK961953" xlink:type="simple">MK961953</ext-link>†</td></tr><tr><td rowspan="1" colspan="1">
                <italic><tp:taxon-name><tp:taxon-name-part taxon-name-part-type="genus" reg="Hebeloma">H.</tp:taxon-name-part> <tp:taxon-name-part taxon-name-part-type="species" reg="angustilamellatum">angustilamellatum</tp:taxon-name-part></tp:taxon-name></italic>
              </td><td rowspan="1" colspan="1">Laos</td><td rowspan="1" colspan="1">HJB14851</td><td rowspan="1" colspan="1">HNL 501000</td><td rowspan="1" colspan="1"><ext-link xmlns:xlink="http://www.w3.org/1999/xlink" ext-link-type="gen" xlink:href="MK962003" xlink:type="simple">MK962003</ext-link>†</td><td rowspan="1" colspan="1"><ext-link xmlns:xlink="http://www.w3.org/1999/xlink" ext-link-type="gen" xlink:href="MK961962" xlink:type="simple">MK961962</ext-link>†</td></tr><tr><td rowspan="1" colspan="1">
                <italic><tp:taxon-name><tp:taxon-name-part taxon-name-part-type="genus" reg="Hebeloma">H.</tp:taxon-name-part> <tp:taxon-name-part taxon-name-part-type="species" reg="angustilamellatum">angustilamellatum</tp:taxon-name-part></tp:taxon-name></italic>
              </td><td rowspan="1" colspan="1">Laos</td><td rowspan="1" colspan="1">HJB17006</td><td rowspan="1" colspan="1">HNL 501053</td><td rowspan="1" colspan="1"><ext-link xmlns:xlink="http://www.w3.org/1999/xlink" ext-link-type="gen" xlink:href="MK962010" xlink:type="simple">MK962010</ext-link>†</td><td rowspan="1" colspan="1">–</td></tr><tr><td rowspan="1" colspan="1"><italic><tp:taxon-name><tp:taxon-name-part taxon-name-part-type="genus" reg="Hebeloma">H.</tp:taxon-name-part> <tp:taxon-name-part taxon-name-part-type="species" reg="bulbiferum">bulbiferum</tp:taxon-name-part></tp:taxon-name></italic> Maire</td><td rowspan="1" colspan="1">Croatia</td><td rowspan="1" colspan="1">HJB13083</td><td rowspan="1" colspan="1">TUR-A 177060</td><td rowspan="1" colspan="1"><ext-link xmlns:xlink="http://www.w3.org/1999/xlink" ext-link-type="gen" xlink:href="KT218422" xlink:type="simple">KT218422</ext-link>‡</td><td rowspan="1" colspan="1"><ext-link xmlns:xlink="http://www.w3.org/1999/xlink" ext-link-type="gen" xlink:href="MK961956" xlink:type="simple">MK961956</ext-link>†</td></tr><tr><td rowspan="1" colspan="1"><italic><tp:taxon-name><tp:taxon-name-part taxon-name-part-type="genus" reg="Hebeloma">H.</tp:taxon-name-part> <tp:taxon-name-part taxon-name-part-type="species" reg="cavipes">cavipes</tp:taxon-name-part></tp:taxon-name></italic> Huijsman</td><td rowspan="1" colspan="1">Spain</td><td rowspan="1" colspan="1">HJB9433</td><td rowspan="1" colspan="1">HJB9433</td><td rowspan="1" colspan="1"><ext-link xmlns:xlink="http://www.w3.org/1999/xlink" ext-link-type="gen" xlink:href="KT217362" xlink:type="simple">KT217362</ext-link>#</td><td rowspan="1" colspan="1"><ext-link xmlns:xlink="http://www.w3.org/1999/xlink" ext-link-type="gen" xlink:href="KT216685" xlink:type="simple">KT216685</ext-link>#</td></tr><tr><td rowspan="1" colspan="1"><italic><tp:taxon-name><tp:taxon-name-part taxon-name-part-type="genus" reg="Hebeloma">H.</tp:taxon-name-part> <tp:taxon-name-part taxon-name-part-type="species" reg="celatum">celatum</tp:taxon-name-part></tp:taxon-name></italic> Grilli, U. Eberh. &amp; Beker</td><td rowspan="1" colspan="1">Germany</td><td rowspan="1" colspan="1">HJB13621</td><td rowspan="1" colspan="1">BR 5020184119676</td><td rowspan="1" colspan="1"><ext-link xmlns:xlink="http://www.w3.org/1999/xlink" ext-link-type="gen" xlink:href="KT218446" xlink:type="simple">KT218446</ext-link>‡</td><td rowspan="1" colspan="1"><ext-link xmlns:xlink="http://www.w3.org/1999/xlink" ext-link-type="gen" xlink:href="MK961957" xlink:type="simple">MK961957</ext-link>†</td></tr><tr><td rowspan="1" colspan="1"><italic><tp:taxon-name><tp:taxon-name-part taxon-name-part-type="genus" reg="Hebeloma">H.</tp:taxon-name-part> <tp:taxon-name-part taxon-name-part-type="species" reg="crustuliniforme">crustuliniforme</tp:taxon-name-part></tp:taxon-name></italic> (Bull.) Quél.</td><td rowspan="1" colspan="1">Spain</td><td rowspan="1" colspan="1">HJB11237</td><td rowspan="1" colspan="1">HJB11237</td><td rowspan="1" colspan="1"><ext-link xmlns:xlink="http://www.w3.org/1999/xlink" ext-link-type="gen" xlink:href="JN943870" xlink:type="simple">JN943870</ext-link>††</td><td rowspan="1" colspan="1"><ext-link xmlns:xlink="http://www.w3.org/1999/xlink" ext-link-type="gen" xlink:href="KF309440" xlink:type="simple">KF309440</ext-link>|</td></tr><tr><td rowspan="1" colspan="1"><italic><tp:taxon-name><tp:taxon-name-part taxon-name-part-type="genus" reg="Hebeloma">H.</tp:taxon-name-part> <tp:taxon-name-part taxon-name-part-type="species" reg="cylindrosporum">cylindrosporum</tp:taxon-name-part></tp:taxon-name></italic> Romagn.</td><td rowspan="1" colspan="1">Spain</td><td rowspan="1" colspan="1">HJB11427</td><td rowspan="1" colspan="1">C-F-44748</td><td rowspan="1" colspan="1"><ext-link xmlns:xlink="http://www.w3.org/1999/xlink" ext-link-type="gen" xlink:href="FJ769365" xlink:type="simple">FJ769365</ext-link>‡‡</td><td rowspan="1" colspan="1">
                <ext-link xmlns:xlink="http://www.w3.org/1999/xlink" ext-link-type="gen" xlink:href="MT832328" xlink:type="simple">MT832328</ext-link>
              </td></tr><tr><td rowspan="1" colspan="1">
                <italic><tp:taxon-name><tp:taxon-name-part taxon-name-part-type="genus" reg="Hebeloma">H.</tp:taxon-name-part> <tp:taxon-name-part taxon-name-part-type="species" reg="cylindrosporum">cylindrosporum</tp:taxon-name-part></tp:taxon-name></italic>
              </td><td rowspan="1" colspan="1">France</td><td rowspan="1" colspan="1">HJB12763</td><td rowspan="1" colspan="1">HJB12763</td><td rowspan="1" colspan="1"><ext-link xmlns:xlink="http://www.w3.org/1999/xlink" ext-link-type="gen" xlink:href="JQ751210" xlink:type="simple">JQ751210</ext-link>§</td><td rowspan="1" colspan="1"><ext-link xmlns:xlink="http://www.w3.org/1999/xlink" ext-link-type="gen" xlink:href="JQ751106" xlink:type="simple">JQ751106</ext-link>§</td></tr><tr><td rowspan="1" colspan="1"><italic><tp:taxon-name><tp:taxon-name-part taxon-name-part-type="genus" reg="Hebeloma">H.</tp:taxon-name-part> <tp:taxon-name-part taxon-name-part-type="species" reg="dunense">dunense</tp:taxon-name-part></tp:taxon-name></italic> L. Corb. &amp; R. Heim</td><td rowspan="1" colspan="1">Belgium</td><td rowspan="1" colspan="1">HJB14141</td><td rowspan="1" colspan="1">AdH11031</td><td rowspan="1" colspan="1"><ext-link xmlns:xlink="http://www.w3.org/1999/xlink" ext-link-type="gen" xlink:href="KY271835" xlink:type="simple">KY271835</ext-link>§§</td><td rowspan="1" colspan="1"><ext-link xmlns:xlink="http://www.w3.org/1999/xlink" ext-link-type="gen" xlink:href="MK961959" xlink:type="simple">MK961959</ext-link>†</td></tr><tr><td rowspan="1" colspan="1">
                <italic><tp:taxon-name><tp:taxon-name-part taxon-name-part-type="genus" reg="Hebeloma">H.</tp:taxon-name-part> <tp:taxon-name-part taxon-name-part-type="species" reg="flavidifolium">flavidifolium</tp:taxon-name-part></tp:taxon-name></italic>
              </td><td rowspan="1" colspan="1">Malaysia</td><td rowspan="1" colspan="1">HJB13504</td><td rowspan="1" colspan="1">E. Horak 13404 (<named-content xmlns:xlink="http://www.w3.org/1999/xlink" content-type="dwc:institutional_code" xlink:type="simple">ZT</named-content>)</td><td rowspan="1" colspan="1">
                <ext-link xmlns:xlink="http://www.w3.org/1999/xlink" ext-link-type="gen" xlink:href="MT832021" xlink:type="simple">MT832021</ext-link>
              </td><td rowspan="1" colspan="1">–</td></tr><tr><td rowspan="1" colspan="1">
                <italic><tp:taxon-name><tp:taxon-name-part taxon-name-part-type="genus" reg="Hebeloma">H.</tp:taxon-name-part> <tp:taxon-name-part taxon-name-part-type="species" reg="flavidifolium">flavidifolium</tp:taxon-name-part></tp:taxon-name></italic>
              </td><td rowspan="1" colspan="1">Malaysia</td><td rowspan="1" colspan="1">HJB13505</td><td rowspan="1" colspan="1">E. Horak 13406 (<named-content xmlns:xlink="http://www.w3.org/1999/xlink" content-type="dwc:institutional_code" xlink:type="simple">ZT</named-content>)</td><td rowspan="1" colspan="1">
                <ext-link xmlns:xlink="http://www.w3.org/1999/xlink" ext-link-type="gen" xlink:href="MT832022" xlink:type="simple">MT832022</ext-link>
              </td><td rowspan="1" colspan="1">–</td></tr><tr><td rowspan="1" colspan="1"><italic><tp:taxon-name><tp:taxon-name-part taxon-name-part-type="genus" reg="Hebeloma">H.</tp:taxon-name-part> <tp:taxon-name-part taxon-name-part-type="species" reg="ifeleletorum">ifeleletorum</tp:taxon-name-part></tp:taxon-name></italic> Kropp</td><td rowspan="1" colspan="1">American Samoa</td><td rowspan="1" colspan="1">HJB1000386</td><td rowspan="1" colspan="1">UTC 00235643</td><td rowspan="1" colspan="1"><ext-link xmlns:xlink="http://www.w3.org/1999/xlink" ext-link-type="gen" xlink:href="MK962019" xlink:type="simple">MK962019</ext-link>†</td><td rowspan="1" colspan="1"><ext-link xmlns:xlink="http://www.w3.org/1999/xlink" ext-link-type="gen" xlink:href="MK961970" xlink:type="simple">MK961970</ext-link>†</td></tr><tr><td rowspan="1" colspan="1"><italic><tp:taxon-name><tp:taxon-name-part taxon-name-part-type="genus" reg="Hebeloma">H.</tp:taxon-name-part> <tp:taxon-name-part taxon-name-part-type="species" reg="indicum">indicum</tp:taxon-name-part></tp:taxon-name></italic> (K.A. Thomas &amp; al.) B.J. Rees</td><td rowspan="1" colspan="1">India</td><td rowspan="1" colspan="1">HJB1000384</td><td rowspan="1" colspan="1">IB 19971307</td><td rowspan="1" colspan="1"><ext-link xmlns:xlink="http://www.w3.org/1999/xlink" ext-link-type="gen" xlink:href="AF407163" xlink:type="simple">AF407163</ext-link>||</td><td rowspan="1" colspan="1">–</td></tr><tr><td rowspan="1" colspan="1">
                <italic><tp:taxon-name><tp:taxon-name-part taxon-name-part-type="genus" reg="Hebeloma">H.</tp:taxon-name-part> <tp:taxon-name-part taxon-name-part-type="species" reg="indicum">indicum</tp:taxon-name-part></tp:taxon-name></italic>
              </td><td rowspan="1" colspan="1">India</td><td rowspan="1" colspan="1">HJB12902</td><td rowspan="1" colspan="1">IB 19991200</td><td rowspan="1" colspan="1"><ext-link xmlns:xlink="http://www.w3.org/1999/xlink" ext-link-type="gen" xlink:href="MK961999" xlink:type="simple">MK961999</ext-link>†</td><td rowspan="1" colspan="1"><ext-link xmlns:xlink="http://www.w3.org/1999/xlink" ext-link-type="gen" xlink:href="MK961955" xlink:type="simple">MK961955</ext-link>†</td></tr><tr><td rowspan="1" colspan="1"><italic><tp:taxon-name><tp:taxon-name-part taxon-name-part-type="genus" reg="Hebeloma">H.</tp:taxon-name-part> <tp:taxon-name-part taxon-name-part-type="species" reg="khogianum">khogianum</tp:taxon-name-part></tp:taxon-name></italic> Bresinsky</td><td rowspan="1" colspan="1">New Caledonia</td><td rowspan="1" colspan="1">HJB1000388</td><td rowspan="1" colspan="1">M-0124631</td><td rowspan="1" colspan="1"><ext-link xmlns:xlink="http://www.w3.org/1999/xlink" ext-link-type="gen" xlink:href="GU591635" xlink:type="simple">GU591635</ext-link>¶¶</td><td rowspan="1" colspan="1">–</td></tr><tr><td rowspan="1" colspan="1"><italic><tp:taxon-name><tp:taxon-name-part taxon-name-part-type="genus" reg="Hebeloma">H.</tp:taxon-name-part> <tp:taxon-name-part taxon-name-part-type="species" reg="lactariolens">lactariolens</tp:taxon-name-part></tp:taxon-name></italic> Clémençon &amp; Hongo) B.J. Rees &amp; Orlovich</td><td rowspan="1" colspan="1">Japan</td><td rowspan="1" colspan="1">–</td><td rowspan="1" colspan="1">LAU HC88/95</td><td rowspan="1" colspan="1"><ext-link xmlns:xlink="http://www.w3.org/1999/xlink" ext-link-type="gen" xlink:href="AY818352" xlink:type="simple">AY818352</ext-link>¶</td><td rowspan="1" colspan="1">–</td></tr><tr><td rowspan="1" colspan="1">
                <italic><tp:taxon-name><tp:taxon-name-part taxon-name-part-type="genus" reg="Hebeloma">H.</tp:taxon-name-part> <tp:taxon-name-part taxon-name-part-type="species" reg="lactariolens">lactariolens</tp:taxon-name-part></tp:taxon-name></italic>
              </td><td rowspan="1" colspan="1">China</td><td rowspan="1" colspan="1">–</td><td rowspan="1" colspan="1">HMAS 280191</td><td rowspan="1" colspan="1"><ext-link xmlns:xlink="http://www.w3.org/1999/xlink" ext-link-type="gen" xlink:href="KX513590" xlink:type="simple">KX513590</ext-link>†††</td><td rowspan="1" colspan="1">–</td></tr><tr><td rowspan="1" colspan="1">
                <italic><tp:taxon-name><tp:taxon-name-part taxon-name-part-type="genus" reg="Hebeloma">H.</tp:taxon-name-part> <tp:taxon-name-part taxon-name-part-type="species" reg="lactariolens">lactariolens</tp:taxon-name-part></tp:taxon-name></italic>
              </td><td rowspan="1" colspan="1">Malaysia</td><td rowspan="1" colspan="1">HJB13363</td><td rowspan="1" colspan="1">E. Horak 12796 (<named-content xmlns:xlink="http://www.w3.org/1999/xlink" content-type="dwc:institutional_code" xlink:type="simple">ZT</named-content>)</td><td rowspan="1" colspan="1">
                <ext-link xmlns:xlink="http://www.w3.org/1999/xlink" ext-link-type="gen" xlink:href="MT832017" xlink:type="simple">MT832017</ext-link>
              </td><td rowspan="1" colspan="1">
                <ext-link xmlns:xlink="http://www.w3.org/1999/xlink" ext-link-type="gen" xlink:href="MT832330" xlink:type="simple">MT832330</ext-link>
              </td></tr><tr><td rowspan="1" colspan="1">
                <italic><tp:taxon-name><tp:taxon-name-part taxon-name-part-type="genus" reg="Hebeloma">H.</tp:taxon-name-part> <tp:taxon-name-part taxon-name-part-type="species" reg="lactariolens">lactariolens</tp:taxon-name-part></tp:taxon-name></italic>
              </td><td rowspan="1" colspan="1">Malaysia</td><td rowspan="1" colspan="1">HJB13365</td><td rowspan="1" colspan="1">E. Horak 13287 (<named-content xmlns:xlink="http://www.w3.org/1999/xlink" content-type="dwc:institutional_code" xlink:type="simple">ZT</named-content>)</td><td rowspan="1" colspan="1">
                <ext-link xmlns:xlink="http://www.w3.org/1999/xlink" ext-link-type="gen" xlink:href="MT832019" xlink:type="simple">MT832019</ext-link>
              </td><td rowspan="1" colspan="1">–</td></tr><tr><td rowspan="1" colspan="1">
                <italic><tp:taxon-name><tp:taxon-name-part taxon-name-part-type="genus" reg="Hebeloma">H.</tp:taxon-name-part> <tp:taxon-name-part taxon-name-part-type="species" reg="lactariolens">lactariolens</tp:taxon-name-part></tp:taxon-name></italic>
              </td><td rowspan="1" colspan="1">Malaysia</td><td rowspan="1" colspan="1">HJB13503</td><td rowspan="1" colspan="1">E. Horak 13381 (<named-content xmlns:xlink="http://www.w3.org/1999/xlink" content-type="dwc:institutional_code" xlink:type="simple">ZT</named-content>)</td><td rowspan="1" colspan="1">
                <ext-link xmlns:xlink="http://www.w3.org/1999/xlink" ext-link-type="gen" xlink:href="MT832020" xlink:type="simple">MT832020</ext-link>
              </td><td rowspan="1" colspan="1">
                <ext-link xmlns:xlink="http://www.w3.org/1999/xlink" ext-link-type="gen" xlink:href="MT832331" xlink:type="simple">MT832331</ext-link>
              </td></tr><tr><td rowspan="1" colspan="1"><italic><tp:taxon-name><tp:taxon-name-part taxon-name-part-type="genus" reg="Hebeloma">H.</tp:taxon-name-part> <tp:taxon-name-part taxon-name-part-type="species" reg="laterinum">laterinum</tp:taxon-name-part></tp:taxon-name></italic> (Batsch) Vesterh.</td><td rowspan="1" colspan="1">France</td><td rowspan="1" colspan="1">HJB13703</td><td rowspan="1" colspan="1">HJB13703</td><td rowspan="1" colspan="1"><ext-link xmlns:xlink="http://www.w3.org/1999/xlink" ext-link-type="gen" xlink:href="MK962000" xlink:type="simple">MK962000</ext-link>†</td><td rowspan="1" colspan="1"><ext-link xmlns:xlink="http://www.w3.org/1999/xlink" ext-link-type="gen" xlink:href="MK961958" xlink:type="simple">MK961958</ext-link>†</td></tr><tr><td rowspan="1" colspan="1"><italic><tp:taxon-name><tp:taxon-name-part taxon-name-part-type="genus" reg="Hebeloma">H.</tp:taxon-name-part> <tp:taxon-name-part taxon-name-part-type="species" reg="mediorufum">mediorufum</tp:taxon-name-part></tp:taxon-name></italic> Soop</td><td rowspan="1" colspan="1">New Zealand</td><td rowspan="1" colspan="1">HJB10689</td><td rowspan="1" colspan="1">PDD 102983 (PL51404)</td><td rowspan="1" colspan="1"><ext-link xmlns:xlink="http://www.w3.org/1999/xlink" ext-link-type="gen" xlink:href="KM390552" xlink:type="simple">KM390552</ext-link>|</td><td rowspan="1" colspan="1"><ext-link xmlns:xlink="http://www.w3.org/1999/xlink" ext-link-type="gen" xlink:href="KM390037" xlink:type="simple">KM390037</ext-link>|</td></tr><tr><td rowspan="1" colspan="1">
                <italic><tp:taxon-name><tp:taxon-name-part taxon-name-part-type="genus" reg="Hebeloma">H.</tp:taxon-name-part> <tp:taxon-name-part taxon-name-part-type="species" reg="mediorufum">mediorufum</tp:taxon-name-part></tp:taxon-name></italic>
              </td><td rowspan="1" colspan="1">New Zealand</td><td rowspan="1" colspan="1">HJB10688</td><td rowspan="1" colspan="1">PDD102995 (PL167404)</td><td rowspan="1" colspan="1"><ext-link xmlns:xlink="http://www.w3.org/1999/xlink" ext-link-type="gen" xlink:href="KM390572" xlink:type="simple">KM390572</ext-link>|</td><td rowspan="1" colspan="1"><ext-link xmlns:xlink="http://www.w3.org/1999/xlink" ext-link-type="gen" xlink:href="KM390042" xlink:type="simple">KM390042</ext-link>|</td></tr><tr><td rowspan="1" colspan="1"><italic><tp:taxon-name><tp:taxon-name-part taxon-name-part-type="genus" reg="Hebeloma">H.</tp:taxon-name-part> <tp:taxon-name-part taxon-name-part-type="species" reg="mesophaeum">mesophaeum</tp:taxon-name-part></tp:taxon-name></italic> (Pers.) Quél.</td><td rowspan="1" colspan="1">Iceland</td><td rowspan="1" colspan="1">HJB11050</td><td rowspan="1" colspan="1">HJB11050</td><td rowspan="1" colspan="1"><ext-link xmlns:xlink="http://www.w3.org/1999/xlink" ext-link-type="gen" xlink:href="MK961995" xlink:type="simple">MK961995</ext-link>†</td><td rowspan="1" colspan="1"><ext-link xmlns:xlink="http://www.w3.org/1999/xlink" ext-link-type="gen" xlink:href="MK961951" xlink:type="simple">MK961951</ext-link>†</td></tr><tr><td rowspan="1" colspan="1"><italic><tp:taxon-name><tp:taxon-name-part taxon-name-part-type="genus" reg="Hebeloma">H.</tp:taxon-name-part> <tp:taxon-name-part taxon-name-part-type="species" reg="parvisporum">parvisporum</tp:taxon-name-part></tp:taxon-name></italic> Sparre Pedersen &amp; al.</td><td rowspan="1" colspan="1">Laos</td><td rowspan="1" colspan="1">HJB14850</td><td rowspan="1" colspan="1">HNL 501009</td><td rowspan="1" colspan="1"><ext-link xmlns:xlink="http://www.w3.org/1999/xlink" ext-link-type="gen" xlink:href="MK962002" xlink:type="simple">MK962002</ext-link>†</td><td rowspan="1" colspan="1"><ext-link xmlns:xlink="http://www.w3.org/1999/xlink" ext-link-type="gen" xlink:href="MK961961" xlink:type="simple">MK961961</ext-link>†</td></tr><tr><td rowspan="1" colspan="1">
                <italic><tp:taxon-name><tp:taxon-name-part taxon-name-part-type="genus" reg="Hebeloma">H.</tp:taxon-name-part> <tp:taxon-name-part taxon-name-part-type="species" reg="parvisporum">parvisporum</tp:taxon-name-part></tp:taxon-name></italic>
              </td><td rowspan="1" colspan="1">Laos</td><td rowspan="1" colspan="1">HJB14852</td><td rowspan="1" colspan="1">HNL 500968</td><td rowspan="1" colspan="1"><ext-link xmlns:xlink="http://www.w3.org/1999/xlink" ext-link-type="gen" xlink:href="MK962004" xlink:type="simple">MK962004</ext-link>†</td><td rowspan="1" colspan="1"><ext-link xmlns:xlink="http://www.w3.org/1999/xlink" ext-link-type="gen" xlink:href="MK961963" xlink:type="simple">MK961963</ext-link>†</td></tr><tr><td rowspan="1" colspan="1">
                <italic><tp:taxon-name><tp:taxon-name-part taxon-name-part-type="genus" reg="Hebeloma">H.</tp:taxon-name-part> <tp:taxon-name-part taxon-name-part-type="species" reg="parvisporum">parvisporum</tp:taxon-name-part></tp:taxon-name></italic>
              </td><td rowspan="1" colspan="1">Laos</td><td rowspan="1" colspan="1">HJB17004</td><td rowspan="1" colspan="1">HNL 500914</td><td rowspan="1" colspan="1"><ext-link xmlns:xlink="http://www.w3.org/1999/xlink" ext-link-type="gen" xlink:href="MK962008" xlink:type="simple">MK962008</ext-link>†</td><td rowspan="1" colspan="1">–</td></tr><tr><td rowspan="1" colspan="1">
                <italic><tp:taxon-name><tp:taxon-name-part taxon-name-part-type="genus" reg="Hebeloma">H.</tp:taxon-name-part> <tp:taxon-name-part taxon-name-part-type="species" reg="parvisporum">parvisporum</tp:taxon-name-part></tp:taxon-name></italic>
              </td><td rowspan="1" colspan="1">Laos</td><td rowspan="1" colspan="1">HJB17005</td><td rowspan="1" colspan="1">HNL 500984</td><td rowspan="1" colspan="1"><ext-link xmlns:xlink="http://www.w3.org/1999/xlink" ext-link-type="gen" xlink:href="MK962009" xlink:type="simple">MK962009</ext-link>†</td><td rowspan="1" colspan="1">–</td></tr><tr><td rowspan="1" colspan="1">
                <italic><tp:taxon-name><tp:taxon-name-part taxon-name-part-type="genus" reg="Hebeloma">H.</tp:taxon-name-part> <tp:taxon-name-part taxon-name-part-type="species" reg="parvisporum">parvisporum</tp:taxon-name-part></tp:taxon-name></italic>
              </td><td rowspan="1" colspan="1">Laos</td><td rowspan="1" colspan="1">HJB17007</td><td rowspan="1" colspan="1">HNL 500884</td><td rowspan="1" colspan="1"><ext-link xmlns:xlink="http://www.w3.org/1999/xlink" ext-link-type="gen" xlink:href="MK962011" xlink:type="simple">MK962011</ext-link>†</td><td rowspan="1" colspan="1">–</td></tr><tr><td rowspan="1" colspan="1">
                <italic><tp:taxon-name><tp:taxon-name-part taxon-name-part-type="genus" reg="Hebeloma">H.</tp:taxon-name-part> <tp:taxon-name-part taxon-name-part-type="species" reg="parvisporum">parvisporum</tp:taxon-name-part></tp:taxon-name></italic>
              </td><td rowspan="1" colspan="1">Malaysia</td><td rowspan="1" colspan="1">HJB13362</td><td rowspan="1" colspan="1">E. Horak 12795 (<named-content xmlns:xlink="http://www.w3.org/1999/xlink" content-type="dwc:institutional_code" xlink:type="simple">ZT</named-content>)</td><td rowspan="1" colspan="1">
                <ext-link xmlns:xlink="http://www.w3.org/1999/xlink" ext-link-type="gen" xlink:href="MT832016" xlink:type="simple">MT832016</ext-link>
              </td><td rowspan="1" colspan="1">–</td></tr><tr><td rowspan="1" colspan="1"><italic><tp:taxon-name><tp:taxon-name-part taxon-name-part-type="genus" reg="Hebeloma">H.</tp:taxon-name-part> <tp:taxon-name-part taxon-name-part-type="species" reg="plesiocistum">plesiocistum</tp:taxon-name-part></tp:taxon-name></italic> Beker &amp; al.</td><td rowspan="1" colspan="1">Spain</td><td rowspan="1" colspan="1">HJB11514</td><td rowspan="1" colspan="1">JVG1021214-5</td><td rowspan="1" colspan="1"><ext-link xmlns:xlink="http://www.w3.org/1999/xlink" ext-link-type="gen" xlink:href="EU570170" xlink:type="simple">EU570170</ext-link>‡‡‡</td><td rowspan="1" colspan="1"><ext-link xmlns:xlink="http://www.w3.org/1999/xlink" ext-link-type="gen" xlink:href="JQ751115" xlink:type="simple">JQ751115</ext-link>§</td></tr><tr><td rowspan="1" colspan="1"><italic><tp:taxon-name><tp:taxon-name-part taxon-name-part-type="genus" reg="Hebeloma">H.</tp:taxon-name-part> <tp:taxon-name-part taxon-name-part-type="species" reg="porphyrosporum">porphyrosporum</tp:taxon-name-part></tp:taxon-name></italic> Maire</td><td rowspan="1" colspan="1">Italy</td><td rowspan="1" colspan="1">HJB10344</td><td rowspan="1" colspan="1">HJB10344</td><td rowspan="1" colspan="1"><ext-link xmlns:xlink="http://www.w3.org/1999/xlink" ext-link-type="gen" xlink:href="MK961992" xlink:type="simple">MK961992</ext-link>†</td><td rowspan="1" colspan="1"><ext-link xmlns:xlink="http://www.w3.org/1999/xlink" ext-link-type="gen" xlink:href="MK961947" xlink:type="simple">MK961947</ext-link>†</td></tr><tr><td rowspan="1" colspan="1">
                <italic><tp:taxon-name><tp:taxon-name-part taxon-name-part-type="genus" reg="Hebeloma">H.</tp:taxon-name-part> <tp:taxon-name-part taxon-name-part-type="species" reg="porphyrosporum">porphyrosporum</tp:taxon-name-part></tp:taxon-name></italic>
              </td><td rowspan="1" colspan="1">Spain</td><td rowspan="1" colspan="1">HJB10767</td><td rowspan="1" colspan="1">HJB10767</td><td rowspan="1" colspan="1"><ext-link xmlns:xlink="http://www.w3.org/1999/xlink" ext-link-type="gen" xlink:href="MK961994" xlink:type="simple">MK961994</ext-link>†</td><td rowspan="1" colspan="1"><ext-link xmlns:xlink="http://www.w3.org/1999/xlink" ext-link-type="gen" xlink:href="MK961950" xlink:type="simple">MK961950</ext-link>†</td></tr><tr><td rowspan="1" colspan="1">
                <italic><tp:taxon-name><tp:taxon-name-part taxon-name-part-type="genus" reg="Hebeloma">H.</tp:taxon-name-part> <tp:taxon-name-part taxon-name-part-type="species" reg="radicans">radicans</tp:taxon-name-part></tp:taxon-name></italic>
              </td><td rowspan="1" colspan="1">Malaysia</td><td rowspan="1" colspan="1">HJB13364</td><td rowspan="1" colspan="1">E. Horak 13265 (<named-content xmlns:xlink="http://www.w3.org/1999/xlink" content-type="dwc:institutional_code" xlink:type="simple">ZT</named-content>)</td><td rowspan="1" colspan="1">
                <ext-link xmlns:xlink="http://www.w3.org/1999/xlink" ext-link-type="gen" xlink:href="MT832018" xlink:type="simple">MT832018</ext-link>
              </td><td rowspan="1" colspan="1">–</td></tr><tr><td rowspan="1" colspan="1"><italic><tp:taxon-name><tp:taxon-name-part taxon-name-part-type="genus" reg="Hebeloma">H.</tp:taxon-name-part> <tp:taxon-name-part taxon-name-part-type="species" reg="radicosum">radicosum</tp:taxon-name-part></tp:taxon-name></italic> (Bull.) Ricken</td><td rowspan="1" colspan="1">Belgium</td><td rowspan="1" colspan="1">HJB10262</td><td rowspan="1" colspan="1">HJB10262</td><td rowspan="1" colspan="1"><ext-link xmlns:xlink="http://www.w3.org/1999/xlink" ext-link-type="gen" xlink:href="MK961990" xlink:type="simple">MK961990</ext-link>†</td><td rowspan="1" colspan="1"><ext-link xmlns:xlink="http://www.w3.org/1999/xlink" ext-link-type="gen" xlink:href="MK961945" xlink:type="simple">MK961945</ext-link>†</td></tr><tr><td rowspan="1" colspan="1">
                <italic><tp:taxon-name><tp:taxon-name-part taxon-name-part-type="genus" reg="Hebeloma">H.</tp:taxon-name-part> <tp:taxon-name-part taxon-name-part-type="species" reg="radicosum">radicosum</tp:taxon-name-part></tp:taxon-name></italic>
              </td><td rowspan="1" colspan="1">Italy</td><td rowspan="1" colspan="1">HJB10314</td><td rowspan="1" colspan="1">HJB10314</td><td rowspan="1" colspan="1"><ext-link xmlns:xlink="http://www.w3.org/1999/xlink" ext-link-type="gen" xlink:href="MK961991" xlink:type="simple">MK961991</ext-link>†</td><td rowspan="1" colspan="1"><ext-link xmlns:xlink="http://www.w3.org/1999/xlink" ext-link-type="gen" xlink:href="MK961946" xlink:type="simple">MK961946</ext-link>†</td></tr><tr><td rowspan="1" colspan="1"><italic><tp:taxon-name><tp:taxon-name-part taxon-name-part-type="genus" reg="Hebeloma">H.</tp:taxon-name-part> <tp:taxon-name-part taxon-name-part-type="species" reg="sarcophyllum">sarcophyllum</tp:taxon-name-part></tp:taxon-name></italic> (Peck) Sacc.</td><td rowspan="1" colspan="1">U.S.A.</td><td rowspan="1" colspan="1">HJB15696</td><td rowspan="1" colspan="1">DPL 10569</td><td rowspan="1" colspan="1"><ext-link xmlns:xlink="http://www.w3.org/1999/xlink" ext-link-type="gen" xlink:href="MK962005" xlink:type="simple">MK962005</ext-link>†</td><td rowspan="1" colspan="1"><ext-link xmlns:xlink="http://www.w3.org/1999/xlink" ext-link-type="gen" xlink:href="MK961964" xlink:type="simple">MK961964</ext-link>†</td></tr><tr><td rowspan="1" colspan="1">
                <italic><tp:taxon-name><tp:taxon-name-part taxon-name-part-type="genus" reg="Hebeloma">H.</tp:taxon-name-part> <tp:taxon-name-part taxon-name-part-type="species" reg="sarcophyllum">sarcophyllum</tp:taxon-name-part></tp:taxon-name></italic>
              </td><td rowspan="1" colspan="1">U.S.A.</td><td rowspan="1" colspan="1">HJB17783</td><td rowspan="1" colspan="1">
                <ext-link xmlns:xlink="http://www.w3.org/1999/xlink" ext-link-type="gen" xlink:href="MO301904" xlink:type="simple">MO301904</ext-link>
              </td><td rowspan="1" colspan="1"><ext-link xmlns:xlink="http://www.w3.org/1999/xlink" ext-link-type="gen" xlink:href="MK962014" xlink:type="simple">MK962014</ext-link>†</td><td rowspan="1" colspan="1">–</td></tr><tr><td rowspan="1" colspan="1"><italic><tp:taxon-name><tp:taxon-name-part taxon-name-part-type="genus" reg="Hebeloma">H.</tp:taxon-name-part> <tp:taxon-name-part taxon-name-part-type="species" reg="sinapizans">sinapizans</tp:taxon-name-part></tp:taxon-name></italic> (Paulet) Gillet</td><td rowspan="1" colspan="1">U.K.</td><td rowspan="1" colspan="1">HJB10628</td><td rowspan="1" colspan="1">HJB10628</td><td rowspan="1" colspan="1"><ext-link xmlns:xlink="http://www.w3.org/1999/xlink" ext-link-type="gen" xlink:href="JQ751191" xlink:type="simple">JQ751191</ext-link>§</td><td rowspan="1" colspan="1"><ext-link xmlns:xlink="http://www.w3.org/1999/xlink" ext-link-type="gen" xlink:href="JQ751119" xlink:type="simple">JQ751119</ext-link>§</td></tr><tr><td rowspan="1" colspan="1">
                <italic><tp:taxon-name><tp:taxon-name-part taxon-name-part-type="genus" reg="Hebeloma">H.</tp:taxon-name-part> <tp:taxon-name-part taxon-name-part-type="species" reg="sinapizans">sinapizans</tp:taxon-name-part></tp:taxon-name></italic>
              </td><td rowspan="1" colspan="1">U.K.</td><td rowspan="1" colspan="1">HJB10751</td><td rowspan="1" colspan="1">HJB10751</td><td rowspan="1" colspan="1"><ext-link xmlns:xlink="http://www.w3.org/1999/xlink" ext-link-type="gen" xlink:href="JQ751193" xlink:type="simple">JQ751193</ext-link>§</td><td rowspan="1" colspan="1">
                <ext-link xmlns:xlink="http://www.w3.org/1999/xlink" ext-link-type="gen" xlink:href="JQ751121" xlink:type="simple">JQ751121</ext-link>
              </td></tr><tr><td rowspan="1" colspan="1"><italic><tp:taxon-name><tp:taxon-name-part taxon-name-part-type="genus" reg="Hebeloma">H.</tp:taxon-name-part> <tp:taxon-name-part taxon-name-part-type="species" reg="subvictoriense">subvictoriense</tp:taxon-name-part></tp:taxon-name></italic> B.J. Rees</td><td rowspan="1" colspan="1">Australia</td><td rowspan="1" colspan="1">HJB1000299</td><td rowspan="1" colspan="1">MEL 2331640</td><td rowspan="1" colspan="1"><ext-link xmlns:xlink="http://www.w3.org/1999/xlink" ext-link-type="gen" xlink:href="MK962017" xlink:type="simple">MK962017</ext-link>†</td><td rowspan="1" colspan="1">–</td></tr><tr><td rowspan="1" colspan="1"><italic><tp:taxon-name><tp:taxon-name-part taxon-name-part-type="genus" reg="Hebeloma">H.</tp:taxon-name-part> <tp:taxon-name-part taxon-name-part-type="species" reg="syrjense">syrjense</tp:taxon-name-part></tp:taxon-name></italic> (P. Karst.) P. Karst.</td><td rowspan="1" colspan="1">France</td><td rowspan="1" colspan="1">HJB12064</td><td rowspan="1" colspan="1">HJB12064</td><td rowspan="1" colspan="1"><ext-link xmlns:xlink="http://www.w3.org/1999/xlink" ext-link-type="gen" xlink:href="JQ751206" xlink:type="simple">JQ751206</ext-link>§</td><td rowspan="1" colspan="1"><ext-link xmlns:xlink="http://www.w3.org/1999/xlink" ext-link-type="gen" xlink:href="JQ751122" xlink:type="simple">JQ751122</ext-link>§</td></tr><tr><td rowspan="1" colspan="1">
                <italic><tp:taxon-name><tp:taxon-name-part taxon-name-part-type="genus" reg="Hebeloma">H.</tp:taxon-name-part> <tp:taxon-name-part taxon-name-part-type="species" reg="syrjense">syrjense</tp:taxon-name-part></tp:taxon-name></italic>
              </td><td rowspan="1" colspan="1">Finland</td><td rowspan="1" colspan="1">HJB12396</td><td rowspan="1" colspan="1">C 26197F</td><td rowspan="1" colspan="1"><ext-link xmlns:xlink="http://www.w3.org/1999/xlink" ext-link-type="gen" xlink:href="JQ751218" xlink:type="simple">JQ751218</ext-link>§</td><td rowspan="1" colspan="1"><ext-link xmlns:xlink="http://www.w3.org/1999/xlink" ext-link-type="gen" xlink:href="JQ751123" xlink:type="simple">JQ751123</ext-link>§</td></tr><tr><td rowspan="1" colspan="1"><italic><tp:taxon-name><tp:taxon-name-part taxon-name-part-type="genus" reg="Hebeloma">H.</tp:taxon-name-part> <tp:taxon-name-part taxon-name-part-type="species" reg="theobrominum">theobrominum</tp:taxon-name-part></tp:taxon-name></italic> Quadr.</td><td rowspan="1" colspan="1">Estonia</td><td rowspan="1" colspan="1">HJB10009</td><td rowspan="1" colspan="1">HJB10009</td><td rowspan="1" colspan="1"><ext-link xmlns:xlink="http://www.w3.org/1999/xlink" ext-link-type="gen" xlink:href="EU570181" xlink:type="simple">EU570181</ext-link>‡‡‡</td><td rowspan="1" colspan="1">
                <ext-link xmlns:xlink="http://www.w3.org/1999/xlink" ext-link-type="gen" xlink:href="JQ751124" xlink:type="simple">JQ751124</ext-link>
              </td></tr><tr><td rowspan="1" colspan="1">
                <italic><tp:taxon-name><tp:taxon-name-part taxon-name-part-type="genus" reg="Hebeloma">H.</tp:taxon-name-part> <tp:taxon-name-part taxon-name-part-type="species" reg="theobrominum">theobrominum</tp:taxon-name-part></tp:taxon-name></italic>
              </td><td rowspan="1" colspan="1">Belgium</td><td rowspan="1" colspan="1">HJB10063</td><td rowspan="1" colspan="1">HJB10063</td><td rowspan="1" colspan="1"><ext-link xmlns:xlink="http://www.w3.org/1999/xlink" ext-link-type="gen" xlink:href="FJ816623" xlink:type="simple">FJ816623</ext-link>§§§</td><td rowspan="1" colspan="1"><ext-link xmlns:xlink="http://www.w3.org/1999/xlink" ext-link-type="gen" xlink:href="JQ751125" xlink:type="simple">JQ751125</ext-link>§</td></tr><tr><td rowspan="1" colspan="1"><italic><tp:taxon-name><tp:taxon-name-part taxon-name-part-type="genus" reg="Hebeloma">H.</tp:taxon-name-part> <tp:taxon-name-part taxon-name-part-type="species" reg="vaccinum">vaccinum</tp:taxon-name-part></tp:taxon-name></italic> Romagn.</td><td rowspan="1" colspan="1">Belgium</td><td rowspan="1" colspan="1">HJB9965</td><td rowspan="1" colspan="1">HJB9965</td><td rowspan="1" colspan="1"><ext-link xmlns:xlink="http://www.w3.org/1999/xlink" ext-link-type="gen" xlink:href="KT217371" xlink:type="simple">KT217371</ext-link>#</td><td rowspan="1" colspan="1"><ext-link xmlns:xlink="http://www.w3.org/1999/xlink" ext-link-type="gen" xlink:href="KT216689" xlink:type="simple">KT216689</ext-link>#</td></tr><tr><td rowspan="1" colspan="1"><italic><tp:taxon-name><tp:taxon-name-part taxon-name-part-type="genus" reg="Hebeloma">H.</tp:taxon-name-part> <tp:taxon-name-part taxon-name-part-type="species" reg="velutipes">velutipes</tp:taxon-name-part></tp:taxon-name></italic> Bruchet</td><td rowspan="1" colspan="1">France</td><td rowspan="1" colspan="1">HJB10547</td><td rowspan="1" colspan="1">HJB10547</td><td rowspan="1" colspan="1"><ext-link xmlns:xlink="http://www.w3.org/1999/xlink" ext-link-type="gen" xlink:href="EU570174" xlink:type="simple">EU570174</ext-link>‡‡‡</td><td rowspan="1" colspan="1"><ext-link xmlns:xlink="http://www.w3.org/1999/xlink" ext-link-type="gen" xlink:href="MK961948" xlink:type="simple">MK961948</ext-link>†</td></tr><tr><td rowspan="1" colspan="1">
                <italic><tp:taxon-name><tp:taxon-name-part taxon-name-part-type="genus" reg="Hebeloma">H.</tp:taxon-name-part> <tp:taxon-name-part taxon-name-part-type="species" reg="velutipes">velutipes</tp:taxon-name-part></tp:taxon-name></italic>
              </td><td rowspan="1" colspan="1">U.K.</td><td rowspan="1" colspan="1">HJB10483</td><td rowspan="1" colspan="1">HJB10483</td><td rowspan="1" colspan="1"><ext-link xmlns:xlink="http://www.w3.org/1999/xlink" ext-link-type="gen" xlink:href="EU570175" xlink:type="simple">EU570175</ext-link>‡‡‡</td><td rowspan="1" colspan="1">
                <ext-link xmlns:xlink="http://www.w3.org/1999/xlink" ext-link-type="gen" xlink:href="MT832329" xlink:type="simple">MT832329</ext-link>
              </td></tr><tr><td rowspan="1" colspan="1"><italic><tp:taxon-name><tp:taxon-name-part taxon-name-part-type="genus" reg="Hebeloma">H.</tp:taxon-name-part> <tp:taxon-name-part taxon-name-part-type="species" reg="vesterholtii">vesterholtii</tp:taxon-name-part></tp:taxon-name></italic> Beker &amp; U. Eberh.</td><td rowspan="1" colspan="1">Italy</td><td rowspan="1" colspan="1">HJB10339</td><td rowspan="1" colspan="1">HJB10339</td><td rowspan="1" colspan="1"><ext-link xmlns:xlink="http://www.w3.org/1999/xlink" ext-link-type="gen" xlink:href="FJ816629" xlink:type="simple">FJ816629</ext-link>, <ext-link xmlns:xlink="http://www.w3.org/1999/xlink" ext-link-type="gen" xlink:href="FJ816630" xlink:type="simple">FJ816630</ext-link>§§§</td><td rowspan="1" colspan="1">
                <ext-link xmlns:xlink="http://www.w3.org/1999/xlink" ext-link-type="gen" xlink:href="JQ751132" xlink:type="simple">JQ751132</ext-link>
              </td></tr><tr><td rowspan="1" colspan="1">
                <italic><tp:taxon-name><tp:taxon-name-part taxon-name-part-type="genus" reg="Hebeloma">H.</tp:taxon-name-part> <tp:taxon-name-part taxon-name-part-type="species" reg="vesterholtii">vesterholtii</tp:taxon-name-part></tp:taxon-name></italic>
              </td><td rowspan="1" colspan="1">Italy</td><td rowspan="1" colspan="1">HJB11869</td><td rowspan="1" colspan="1">
                <ext-link xmlns:xlink="http://www.w3.org/1999/xlink" ext-link-type="gen" xlink:href="HJB11869" xlink:type="simple">HJB11869</ext-link>
              </td><td rowspan="1" colspan="1"><ext-link xmlns:xlink="http://www.w3.org/1999/xlink" ext-link-type="gen" xlink:href="FJ943239" xlink:type="simple">FJ943239</ext-link>, <ext-link xmlns:xlink="http://www.w3.org/1999/xlink" ext-link-type="gen" xlink:href="FJ943240" xlink:type="simple">FJ943240</ext-link>§§§</td><td rowspan="1" colspan="1"><ext-link xmlns:xlink="http://www.w3.org/1999/xlink" ext-link-type="gen" xlink:href="JQ751135" xlink:type="simple">JQ751135</ext-link>§</td></tr><tr><td rowspan="1" colspan="1"><italic><tp:taxon-name><tp:taxon-name-part taxon-name-part-type="genus" reg="Hebeloma">H.</tp:taxon-name-part> <tp:taxon-name-part taxon-name-part-type="species" reg="victoriense">victoriense</tp:taxon-name-part></tp:taxon-name></italic> A.A. Holland &amp; Pegler</td><td rowspan="1" colspan="1">New Zealand</td><td rowspan="1" colspan="1">HJB12401</td><td rowspan="1" colspan="1">PDD 93802 (PL3408)</td><td rowspan="1" colspan="1"><ext-link xmlns:xlink="http://www.w3.org/1999/xlink" ext-link-type="gen" xlink:href="MK961998" xlink:type="simple">MK961998</ext-link>†</td><td rowspan="1" colspan="1"><ext-link xmlns:xlink="http://www.w3.org/1999/xlink" ext-link-type="gen" xlink:href="MK961954" xlink:type="simple">MK961954</ext-link>†</td></tr><tr><td rowspan="1" colspan="1">
                <italic><tp:taxon-name><tp:taxon-name-part taxon-name-part-type="genus" reg="Hebeloma">H.</tp:taxon-name-part> <tp:taxon-name-part taxon-name-part-type="species" reg="victoriense">victoriense</tp:taxon-name-part></tp:taxon-name></italic>
              </td><td rowspan="1" colspan="1">Australia</td><td rowspan="1" colspan="1">HJB16704</td><td rowspan="1" colspan="1">HO 586713</td><td rowspan="1" colspan="1"><ext-link xmlns:xlink="http://www.w3.org/1999/xlink" ext-link-type="gen" xlink:href="MK962006" xlink:type="simple">MK962006</ext-link>†</td><td rowspan="1" colspan="1"><ext-link xmlns:xlink="http://www.w3.org/1999/xlink" ext-link-type="gen" xlink:href="MK961965" xlink:type="simple">MK961965</ext-link>†</td></tr><tr><td rowspan="1" colspan="1"><italic><tp:taxon-name><tp:taxon-name-part taxon-name-part-type="genus" reg="Hebeloma">H.</tp:taxon-name-part> <tp:taxon-name-part taxon-name-part-type="species" reg="vinosophyllum">vinosophyllum</tp:taxon-name-part></tp:taxon-name></italic> Hongo</td><td rowspan="1" colspan="1">Japan</td><td rowspan="1" colspan="1">HJB17411</td><td rowspan="1" colspan="1">MO287712 (UK323)</td><td rowspan="1" colspan="1"><ext-link xmlns:xlink="http://www.w3.org/1999/xlink" ext-link-type="gen" xlink:href="MK962012" xlink:type="simple">MK962012</ext-link>†</td><td rowspan="1" colspan="1"><ext-link xmlns:xlink="http://www.w3.org/1999/xlink" ext-link-type="gen" xlink:href="MK961967" xlink:type="simple">MK961967</ext-link>†</td></tr><tr><td rowspan="1" colspan="1">
                <italic><tp:taxon-name><tp:taxon-name-part taxon-name-part-type="genus" reg="Hebeloma">H.</tp:taxon-name-part> <tp:taxon-name-part taxon-name-part-type="species" reg="vinosophyllum">vinosophyllum</tp:taxon-name-part></tp:taxon-name></italic>
              </td><td rowspan="1" colspan="1">Japan</td><td rowspan="1" colspan="1">HJB17413</td><td rowspan="1" colspan="1">MO299315 (UK347)</td><td rowspan="1" colspan="1"><ext-link xmlns:xlink="http://www.w3.org/1999/xlink" ext-link-type="gen" xlink:href="MK962013" xlink:type="simple">MK962013</ext-link>†</td><td rowspan="1" colspan="1"><ext-link xmlns:xlink="http://www.w3.org/1999/xlink" ext-link-type="gen" xlink:href="MK961968" xlink:type="simple">MK961968</ext-link>†</td></tr><tr><td rowspan="1" colspan="1"><italic><tp:taxon-name><tp:taxon-name-part taxon-name-part-type="genus" reg="Hebeloma">H.</tp:taxon-name-part> <tp:taxon-name-part taxon-name-part-type="species" reg="westraliense">westraliense</tp:taxon-name-part></tp:taxon-name></italic> Bougher &amp; al.</td><td rowspan="1" colspan="1">Australia</td><td rowspan="1" colspan="1">HJB1000134</td><td rowspan="1" colspan="1">PERTH 01012665</td><td rowspan="1" colspan="1"><ext-link xmlns:xlink="http://www.w3.org/1999/xlink" ext-link-type="gen" xlink:href="MK962015" xlink:type="simple">MK962015</ext-link>†</td><td rowspan="1" colspan="1">–</td></tr><tr><td rowspan="1" colspan="1"><italic><tp:taxon-name><tp:taxon-name-part taxon-name-part-type="genus" reg="Hebeloma">H.</tp:taxon-name-part> <tp:taxon-name-part taxon-name-part-type="species" reg="youngii">youngii</tp:taxon-name-part></tp:taxon-name></italic> B.J. Rees</td><td rowspan="1" colspan="1">Australia</td><td rowspan="1" colspan="1">–</td><td rowspan="1" colspan="1">MEL 2382694</td><td rowspan="1" colspan="1"><ext-link xmlns:xlink="http://www.w3.org/1999/xlink" ext-link-type="gen" xlink:href="KP012873" xlink:type="simple">KP012873</ext-link>|||</td><td rowspan="1" colspan="1">–</td></tr><tr><td rowspan="1" colspan="1">
                <italic><tp:taxon-name><tp:taxon-name-part taxon-name-part-type="genus" reg="Hebeloma">H.</tp:taxon-name-part> <tp:taxon-name-part taxon-name-part-type="species" reg="youngii">youngii</tp:taxon-name-part></tp:taxon-name></italic>
              </td><td rowspan="1" colspan="1">Australia</td><td rowspan="1" colspan="1">HJB1000343</td><td rowspan="1" colspan="1">BRI AQ669300</td><td rowspan="1" colspan="1"><ext-link xmlns:xlink="http://www.w3.org/1999/xlink" ext-link-type="gen" xlink:href="MK962018" xlink:type="simple">MK962018</ext-link>†</td><td rowspan="1" colspan="1">–</td></tr></tbody></table><table-wrap-foot><fn><p>† <xref ref-type="bibr" rid="B11">Eberhardt et al. (2020)</xref>; ‡ <xref ref-type="bibr" rid="B17">Grilli et al. (2016)</xref>; § <xref ref-type="bibr" rid="B14">Eberhardt et al. (2013)</xref>; | <xref ref-type="bibr" rid="B13">Eberhardt et al. (2015)</xref>; ¶ <xref ref-type="bibr" rid="B55">Yang et al. (2005)</xref>; # <xref ref-type="bibr" rid="B12">Eberhardt et al. (2016)</xref>; †† <xref ref-type="bibr" rid="B41">Schoch et al. (2012)</xref>; ‡‡ <xref ref-type="bibr" rid="B53">Vesterholt et al. (2009)</xref>; §§ <xref ref-type="bibr" rid="B2">Beker et al. (2018)</xref>; || <xref ref-type="bibr" rid="B49">Thomas et al. (2002)</xref>; ¶¶ <xref ref-type="bibr" rid="B36">Rees et al. (2013)</xref>; ††† Wei et al. 06 Jul 2016, no reference found; ‡‡‡ <xref ref-type="bibr" rid="B15">Eberhardt et al. (2009)</xref>; §§§ <xref ref-type="bibr" rid="B10">Eberhardt and Beker (2010)</xref>; ||| Bonito et al. 19 Oct 2014, no reference found.</p></fn></table-wrap-foot></table-wrap><fig id="F1" position="float" orientation="portrait"><object-id xmlns:xlink="http://www.w3.org/1999/xlink" content-type="doi" xlink:type="simple">10.3897/mycokeys.77.57394.figure1</object-id><object-id xmlns:xlink="http://www.w3.org/1999/xlink" content-type="arpha" xlink:type="simple">6E1BAB66-9D26-517C-8D08-7619175180CD</object-id><label>Figure 1.</label><caption><p>ML topology of concatenated ITS and <italic>MCM7</italic> sequences of <italic><tp:taxon-name><tp:taxon-name-part taxon-name-part-type="genus" reg="Hebeloma">Hebeloma</tp:taxon-name-part></tp:taxon-name></italic> and <italic><tp:taxon-name><tp:taxon-name-part taxon-name-part-type="genus" reg="Alnicola">Alnicola</tp:taxon-name-part></tp:taxon-name></italic>. <italic><tp:taxon-name><tp:taxon-name-part taxon-name-part-type="genus" reg="Flammula">Flammula</tp:taxon-name-part> <tp:taxon-name-part taxon-name-part-type="species" reg="alnicola">alnicola</tp:taxon-name-part></tp:taxon-name></italic> is used for rooting purposes. Bootstrap support based on 500 replicates and posterior probabilities based on a BI analysis are indicated at the branches. Assignment of species to sections follows <xref ref-type="bibr" rid="B1">Beker et al. (2016)</xref>. Sequences in red are from Malaysian collections discussed in this paper. <bold>T</bold> indicates type collections. Thick branches indicate full support. AS – Asia, EU – Europe, NA – North America, O – Oceania, gr. – group.</p></caption><graphic xmlns:xlink="http://www.w3.org/1999/xlink" xlink:href="mycokeys-77-117-g001.jpg" position="float" orientation="portrait" xlink:type="simple" id="oo_502270.jpg"><uri content-type="original_file" xlink:type="simple">https://binary.pensoft.net/fig/502270</uri></graphic></fig></tp:treatment-sec><ref-list><ref id="B55"><mixed-citation xmlns:xlink="http://www.w3.org/1999/xlink" xlink:type="simple"><person-group><name name-style="western"><surname>Yang</surname><given-names>ZL</given-names></name><name name-style="western"><surname>Matheny</surname><given-names>PB</given-names></name><name name-style="western"><surname>Ge</surname><given-names>Z-W</given-names></name><name name-style="western"><surname>Slot</surname><given-names>JC</given-names></name><name name-style="western"><surname>Hibbett</surname><given-names>DS</given-names></name></person-group> (<year>2005</year>) <article-title>New Asian species of the genus <italic><tp:taxon-name><tp:taxon-name-part taxon-name-part-type="genus">Anamika</tp:taxon-name-part></tp:taxon-name></italic> (Euagarics, hebelomatoid Clade) based on morphology and ribosomal DNA sequences.</article-title><source>Mycological Research</source><volume>109</volume>: <fpage>1259</fpage>–<lpage>1267</lpage>. <ext-link xlink:type="simple" ext-link-type="doi" xlink:href="10.1017/S0953756205003758">https://doi.org/10.1017/S0953756205003758</ext-link></mixed-citation></ref><ref id="B11"><mixed-citation xmlns:xlink="http://www.w3.org/1999/xlink" xlink:type="simple"><person-group><name name-style="western"><surname>Eberhardt</surname><given-names>U</given-names></name><name name-style="western"><surname>Beker</surname><given-names>HJ</given-names></name><name name-style="western"><surname>Schütz</surname><given-names>N</given-names></name><name name-style="western"><surname>Pedersen</surname><given-names>OS</given-names></name><name name-style="western"><surname>Sysouphanthong</surname><given-names>P</given-names></name><name name-style="western"><surname>Læssøe</surname><given-names>T</given-names></name></person-group> (<year>2020</year>) <article-title>Adventurous cuisine in Laos: <italic><tp:taxon-name><tp:taxon-name-part taxon-name-part-type="genus">Hebeloma</tp:taxon-name-part> <tp:taxon-name-part taxon-name-part-type="species">parvisporum</tp:taxon-name-part></tp:taxon-name></italic>, a new species in <tp:taxon-name><tp:taxon-name-part taxon-name-part-type="genus">Hebeloma</tp:taxon-name-part> <tp:taxon-name-part taxon-name-part-type="infraspecific-rank">section</tp:taxon-name-part> <tp:taxon-name-part taxon-name-part-type="section">Porphyrospora</tp:taxon-name-part></tp:taxon-name>.</article-title><source>Mycologia</source><volume>112</volume>(<issue>1</issue>): <fpage>172</fpage>–<lpage>184</lpage>. <ext-link xlink:type="simple" ext-link-type="doi" xlink:href="10.1080/00275514.2019.1680220">https://doi.org/10.1080/00275514.2019.1680220</ext-link></mixed-citation></ref><ref id="B17"><mixed-citation xmlns:xlink="http://www.w3.org/1999/xlink" xlink:type="simple"><person-group><name name-style="western"><surname>Grilli</surname><given-names>E</given-names></name><name name-style="western"><surname>Beker</surname><given-names>HJ</given-names></name><name name-style="western"><surname>Eberhardt</surname><given-names>U</given-names></name><name name-style="western"><surname>Schütz</surname><given-names>N</given-names></name><name name-style="western"><surname>Leonardi</surname><given-names>M</given-names></name><name name-style="western"><surname>Vizzini</surname><given-names>A</given-names></name></person-group> (<year>2016</year>) <article-title>Unexpected species diversity and contrasting evolutionary hypotheses in <italic><tp:taxon-name><tp:taxon-name-part taxon-name-part-type="genus">Hebeloma</tp:taxon-name-part></tp:taxon-name></italic> sections <italic><tp:taxon-name><tp:taxon-name-part taxon-name-part-type="genus">Sinapizantia</tp:taxon-name-part></tp:taxon-name></italic> and <italic><tp:taxon-name><tp:taxon-name-part taxon-name-part-type="genus">Velutipes</tp:taxon-name-part></tp:taxon-name></italic> in Europe.</article-title><source>Mycological Progress</source><volume>15</volume>: <fpage>1</fpage>–<lpage>46</lpage>. <ext-link xlink:type="simple" ext-link-type="doi" xlink:href="10.1007/s11557-015-1148-6">https://doi.org/10.1007/s11557-015-1148-6</ext-link></mixed-citation></ref><ref id="B14"><mixed-citation xmlns:xlink="http://www.w3.org/1999/xlink" xlink:type="simple"><person-group><name name-style="western"><surname>Eberhardt</surname><given-names>U</given-names></name><name name-style="western"><surname>Beker</surname><given-names>HJ</given-names></name><name name-style="western"><surname>Vesterholt</surname><given-names>J</given-names></name><name name-style="western"><surname>Dukik</surname><given-names>K</given-names></name><name name-style="western"><surname>Walther</surname><given-names>G</given-names></name><name name-style="western"><surname>Vila</surname><given-names>J</given-names></name><name name-style="western"><surname>Fernández Brime</surname><given-names>S</given-names></name></person-group> (<year>2013</year>) <article-title>European species of <tp:taxon-name><tp:taxon-name-part taxon-name-part-type="genus">Hebeloma</tp:taxon-name-part> <tp:taxon-name-part taxon-name-part-type="infraspecific-rank">section</tp:taxon-name-part> <tp:taxon-name-part taxon-name-part-type="section">Theobromina</tp:taxon-name-part></tp:taxon-name>.</article-title><source>Fungal Diversity</source><volume>58</volume>: <fpage>103</fpage>–<lpage>126</lpage>. <ext-link xlink:type="simple" ext-link-type="doi" xlink:href="10.1007/s13225-012-0188-3">https://doi.org/10.1007/s13225-012-0188-3</ext-link></mixed-citation></ref><ref id="B13"><mixed-citation xmlns:xlink="http://www.w3.org/1999/xlink" xlink:type="simple"><person-group><name name-style="western"><surname>Eberhardt</surname><given-names>U</given-names></name><name name-style="western"><surname>Beker</surname><given-names>HJ</given-names></name><name name-style="western"><surname>Vesterholt</surname><given-names>J</given-names></name></person-group> (<year>2015</year>) <article-title>Decrypting the <italic><tp:taxon-name><tp:taxon-name-part taxon-name-part-type="genus">Hebeloma</tp:taxon-name-part> <tp:taxon-name-part taxon-name-part-type="species">crustuliniforme</tp:taxon-name-part></tp:taxon-name></italic> complex: European species of <tp:taxon-name><tp:taxon-name-part taxon-name-part-type="genus">Hebeloma</tp:taxon-name-part> <tp:taxon-name-part taxon-name-part-type="infraspecific-rank">section</tp:taxon-name-part> <tp:taxon-name-part taxon-name-part-type="section">Denudata</tp:taxon-name-part> <tp:taxon-name-part taxon-name-part-type="infraspecific-rank">subsection</tp:taxon-name-part> <tp:taxon-name-part taxon-name-part-type="subsection">Denudata</tp:taxon-name-part></tp:taxon-name>.</article-title><source>Persoonia</source><volume>35</volume>: <fpage>101</fpage>–<lpage>147</lpage>. <ext-link xlink:type="simple" ext-link-type="doi" xlink:href="10.3767/003158515X687704">https://doi.org/10.3767/003158515X687704</ext-link></mixed-citation></ref><ref id="B12"><mixed-citation xmlns:xlink="http://www.w3.org/1999/xlink" xlink:type="simple"><person-group><name name-style="western"><surname>Eberhardt</surname><given-names>U</given-names></name><name name-style="western"><surname>Beker</surname><given-names>HJ</given-names></name><name name-style="western"><surname>Vesterholt</surname><given-names>J</given-names></name><name name-style="western"><surname>Schütz</surname><given-names>N</given-names></name></person-group> (<year>2016</year>) <article-title>The taxonomy of the European species of <tp:taxon-name><tp:taxon-name-part taxon-name-part-type="genus">Hebeloma</tp:taxon-name-part> <tp:taxon-name-part taxon-name-part-type="infraspecific-rank">section</tp:taxon-name-part> <tp:taxon-name-part taxon-name-part-type="section">Denudata</tp:taxon-name-part></tp:taxon-name> subsections <italic><tp:taxon-name><tp:taxon-name-part taxon-name-part-type="genus">Hiemalia</tp:taxon-name-part></tp:taxon-name></italic>, <tp:taxon-name><tp:taxon-name-part taxon-name-part-type="genus">Echinospora</tp:taxon-name-part></tp:taxon-name> subsect. nov. and <tp:taxon-name><tp:taxon-name-part taxon-name-part-type="genus">Clepsydroida</tp:taxon-name-part></tp:taxon-name> subsect. nov. and five new species.</article-title><source>Fungal Biology</source><volume>120</volume>: <fpage>72</fpage>–<lpage>103</lpage>. <ext-link xlink:type="simple" ext-link-type="doi" xlink:href="10.1016/j.funbio.2015.09.014">https://doi.org/10.1016/j.funbio.2015.09.014</ext-link></mixed-citation></ref><ref id="B41"><mixed-citation xmlns:xlink="http://www.w3.org/1999/xlink" xlink:type="simple"><person-group><name name-style="western"><surname>Schoch</surname><given-names>CL</given-names></name><name name-style="western"><surname>Seifert</surname><given-names>KA</given-names></name><name name-style="western"><surname>Huhndorf</surname><given-names>S</given-names></name><name name-style="western"><surname>Robert</surname><given-names>V</given-names></name><name name-style="western"><surname>Spouge</surname><given-names>JL</given-names></name><name name-style="western"><surname>Levesque</surname><given-names>CA</given-names></name><name name-style="western"><surname>Chen</surname><given-names>W</given-names></name><name name-style="western"><surname>Fungal</surname><given-names>Barcoding Consortium</given-names></name></person-group> (<year>2012</year>) <article-title>Nuclear ribosomal internal transcribed spacer (ITS) region as a universal DNA barcode marker for <tp:taxon-name><tp:taxon-name-part taxon-name-part-type="kingdom">Fungi</tp:taxon-name-part></tp:taxon-name>.</article-title><source>Proceedings of the National Academy of Sciences</source><volume>109</volume>: <fpage>6241</fpage>–<lpage>6246</lpage>. <ext-link xlink:type="simple" ext-link-type="doi" xlink:href="10.1073/pnas.1117018109">https://doi.org/10.1073/pnas.1117018109</ext-link></mixed-citation></ref><ref id="B53"><mixed-citation xmlns:xlink="http://www.w3.org/1999/xlink" xlink:type="simple"><person-group><name name-style="western"><surname>Vesterholt</surname><given-names>J</given-names></name><name name-style="western"><surname>Gryta</surname><given-names>H</given-names></name><name name-style="western"><surname>Marmeisse</surname><given-names>R</given-names></name><name name-style="western"><surname>Beker</surname><given-names>HJ</given-names></name><name name-style="western"><surname>Eberhardt</surname><given-names>U</given-names></name><name name-style="western"><surname>Grilli</surname><given-names>E</given-names></name><name name-style="western"><surname>Boyle</surname><given-names>H</given-names></name></person-group> (<year>2009</year>) (1899) Proposal to conserve the name <italic><tp:taxon-name><tp:taxon-name-part taxon-name-part-type="genus">Hebeloma</tp:taxon-name-part> <tp:taxon-name-part taxon-name-part-type="species">cylindrosporum</tp:taxon-name-part></tp:taxon-name></italic> against <italic><tp:taxon-name><tp:taxon-name-part taxon-name-part-type="genus">Hebeloma</tp:taxon-name-part> <tp:taxon-name-part taxon-name-part-type="species">angustispermum</tp:taxon-name-part></tp:taxon-name></italic> (<tp:taxon-name><tp:taxon-name-part taxon-name-part-type="phylum">Basidiomycota</tp:taxon-name-part></tp:taxon-name>). Taxon 58: 1005. <ext-link xlink:type="simple" ext-link-type="doi" xlink:href="10.1002/tax.583034">https://doi.org/10.1002/tax.583034</ext-link></mixed-citation></ref><ref id="B2"><mixed-citation xmlns:xlink="http://www.w3.org/1999/xlink" xlink:type="simple"><person-group><name name-style="western"><surname>Beker</surname><given-names>HJ</given-names></name><name name-style="western"><surname>Eberhardt</surname><given-names>U</given-names></name><name name-style="western"><surname>Schütz</surname><given-names>N</given-names></name><name name-style="western"><surname>Gulden</surname><given-names>G</given-names></name></person-group> (<year>2018</year>) <article-title>A review of the genus <italic><tp:taxon-name><tp:taxon-name-part taxon-name-part-type="genus">Hebeloma</tp:taxon-name-part></tp:taxon-name></italic> in Svalbard.</article-title><source>Mycoscience</source><volume>59</volume>: <fpage>303</fpage>–<lpage>309</lpage>. <ext-link xlink:type="simple" ext-link-type="doi" xlink:href="10.1016/j.myc.2017.12.001">https://doi.org/10.1016/j.myc.2017.12.001</ext-link></mixed-citation></ref><ref id="B49"><mixed-citation xmlns:xlink="http://www.w3.org/1999/xlink" xlink:type="simple"><person-group><name name-style="western"><surname>Thomas</surname><given-names>KA</given-names></name><name name-style="western"><surname>Peintner</surname><given-names>U</given-names></name><name name-style="western"><surname>Moser</surname><given-names>MM</given-names></name><name name-style="western"><surname>Manimohan</surname><given-names>P</given-names></name></person-group> (<year>2002</year>) <article-title><italic><tp:taxon-name><tp:taxon-name-part taxon-name-part-type="genus">Anamika</tp:taxon-name-part></tp:taxon-name></italic>, a new mycorrhizal genus of <tp:taxon-name><tp:taxon-name-part taxon-name-part-type="family">Cortinariaceae</tp:taxon-name-part></tp:taxon-name> from India and its phylogenetic position based on ITS and LSU sequences.</article-title><source>Mycological Research</source><volume>106</volume>: <fpage>245</fpage>–<lpage>251</lpage>. <ext-link xlink:type="simple" ext-link-type="doi" xlink:href="10.1017/S0953756201005445">https://doi.org/10.1017/S0953756201005445</ext-link></mixed-citation></ref><ref id="B36"><mixed-citation xmlns:xlink="http://www.w3.org/1999/xlink" xlink:type="simple"><person-group><name name-style="western"><surname>Rees</surname><given-names>BJ</given-names></name><name name-style="western"><surname>Midgley</surname><given-names>DJ</given-names></name><name name-style="western"><surname>Marchant</surname><given-names>A</given-names></name><name name-style="western"><surname>Lerkins</surname><given-names>A</given-names></name><name name-style="western"><surname>Orlovich</surname><given-names>DA</given-names></name></person-group> (<year>2013</year>) <article-title>Morphological and molecular data for Australian <italic><tp:taxon-name><tp:taxon-name-part taxon-name-part-type="genus">Hebeloma</tp:taxon-name-part></tp:taxon-name></italic> species do not support the generic status of <italic><tp:taxon-name><tp:taxon-name-part taxon-name-part-type="genus">Anamika</tp:taxon-name-part></tp:taxon-name></italic>.</article-title><source>Mycologia</source><volume>105</volume>: <fpage>1043</fpage>–<lpage>1058</lpage>. <ext-link xlink:type="simple" ext-link-type="doi" xlink:href="10.3852/12-404">https://doi.org/10.3852/12-404</ext-link></mixed-citation></ref><ref id="B15"><mixed-citation xmlns:xlink="http://www.w3.org/1999/xlink" xlink:type="simple"><person-group><name name-style="western"><surname>Eberhardt</surname><given-names>U</given-names></name><name name-style="western"><surname>Beker</surname><given-names>HJ</given-names></name><name name-style="western"><surname>Vila</surname><given-names>J</given-names></name><name name-style="western"><surname>Vesterholt</surname><given-names>J</given-names></name><name name-style="western"><surname>Llimona</surname><given-names>X</given-names></name><name name-style="western"><surname>Gadjieva</surname><given-names>R</given-names></name></person-group> (<year>2009</year>) <article-title><italic><tp:taxon-name><tp:taxon-name-part taxon-name-part-type="genus">Hebeloma</tp:taxon-name-part></tp:taxon-name></italic> species associated with <italic><tp:taxon-name><tp:taxon-name-part taxon-name-part-type="genus">Cistus</tp:taxon-name-part></tp:taxon-name></italic>.</article-title><source>Mycological Research</source><volume>113</volume>: <fpage>153</fpage>–<lpage>162</lpage>. <ext-link xlink:type="simple" ext-link-type="doi" xlink:href="10.1016/j.mycres.2008.09.007">https://doi.org/10.1016/j.mycres.2008.09.007</ext-link></mixed-citation></ref><ref id="B10"><mixed-citation xmlns:xlink="http://www.w3.org/1999/xlink" xlink:type="simple"><person-group><name name-style="western"><surname>Eberhardt</surname><given-names>U</given-names></name><name name-style="western"><surname>Beker</surname><given-names>HJ</given-names></name></person-group> (<year>2010</year>) <article-title><italic><tp:taxon-name><tp:taxon-name-part taxon-name-part-type="genus">Hebeloma</tp:taxon-name-part> <tp:taxon-name-part taxon-name-part-type="species">vesterholtii</tp:taxon-name-part></tp:taxon-name></italic>, a new species in section <tp:taxon-name><tp:taxon-name-part taxon-name-part-type="genus"/><tp:taxon-name-part taxon-name-part-type="section">Theobromina</tp:taxon-name-part></tp:taxon-name>.</article-title><source>Mycological Progress</source><volume>9</volume>: <fpage>215</fpage>–<lpage>223</lpage>. <ext-link xlink:type="simple" ext-link-type="doi" xlink:href="10.1007/s11557-009-0627-z">https://doi.org/10.1007/s11557-009-0627-z</ext-link></mixed-citation></ref><ref id="B1"><mixed-citation xmlns:xlink="http://www.w3.org/1999/xlink" xlink:type="simple"><person-group><name name-style="western"><surname>Beker</surname><given-names>HJ</given-names></name><name name-style="western"><surname>Eberhardt</surname><given-names>U</given-names></name><name name-style="western"><surname>Vesterholt</surname><given-names>J</given-names></name></person-group> (<year>2016</year>) <source><tp:taxon-name><tp:taxon-name-part taxon-name-part-type="genus">Hebeloma</tp:taxon-name-part></tp:taxon-name> (Fr.) P. Kumm. <tp:taxon-name><tp:taxon-name-part taxon-name-part-type="kingdom">Fungi</tp:taxon-name-part></tp:taxon-name> Europaei 14.</source><publisher-name>Edizioni Tecnografica</publisher-name>, <publisher-loc>Lomazzo</publisher-loc>, <size units="page">1232 pp</size>.</mixed-citation></ref></ref-list></tp:taxon-treatment>
