# Supplementary material for: Hebeloma in the Malay Peninsula: Masquerading within Psathyrella
Source: MycoKeys. 2021 Jan 28;77:117–41. doi: 10.3897/mycokeys.77.57394 (PMC7862216; doi:10.3897/mycokeys.77.57394)
Supplement: XML Treatment for Hebeloma lactariolens [file mycokeys.77.57394-treatment2.xml]

<!DOCTYPE tp:taxon-treatment
  PUBLIC "-//TaxonX//DTD Taxonomic Treatment Publishing DTD v0 20100105//EN" "tax-treatment-NSO.dtd">
<tp:taxon-treatment xmlns:tp="http://www.plazi.org/taxpub"><tp:treatment-meta><kwd-group><label>Taxon classification</label><kwd><named-content xmlns:xlink="http://www.w3.org/1999/xlink" content-type="kingdom">Fungi</named-content></kwd><kwd><named-content xmlns:xlink="http://www.w3.org/1999/xlink" content-type="order">Agaricales</named-content></kwd><kwd><named-content xmlns:xlink="http://www.w3.org/1999/xlink" content-type="family">Hymenogastraceae</named-content></kwd></kwd-group><mixed-citation publication-type="journal"><person-group><name><surname>Eberhardt</surname><given-names>Ursula</given-names></name><name><surname>Schütz</surname><given-names>Nicole</given-names></name><name><surname>Beker</surname><given-names>Henry J.</given-names></name><name><surname>Lee</surname><given-names>Su See</given-names></name><name><surname>Horak</surname><given-names>Egon</given-names></name></person-group><article-title><italic><tp:taxon-name><tp:taxon-name-part taxon-name-part-type="genus" reg="Hebeloma">Hebeloma</tp:taxon-name-part></tp:taxon-name></italic> in the Malay Peninsula: Masquerading within <italic><tp:taxon-name><tp:taxon-name-part taxon-name-part-type="genus" reg="Psathyrella">Psathyrella</tp:taxon-name-part></tp:taxon-name></italic></article-title><source>MycoKeys</source><day>28</day><month>1</month><year>2021</year><volume>77</volume><fpage>117</fpage><lpage>141</lpage><pub-id pub-id-type="doi">10.3897/mycokeys.77.57394</pub-id></mixed-citation></tp:treatment-meta><tp:nomenclature><tp:taxon-name><object-id xmlns:xlink="http://www.w3.org/1999/xlink" content-type="arpha" xlink:type="simple">A5E58920-E487-555D-ACED-55A522F00CB0</object-id>
            <tp:taxon-name-part taxon-name-part-type="genus" reg="Hebeloma">Hebeloma</tp:taxon-name-part>
            <tp:taxon-name-part taxon-name-part-type="species" reg="lactariolens">lactariolens</tp:taxon-name-part>
          </tp:taxon-name><tp:taxon-authority>(Clémençon &amp; Hongo) B.J. Rees &amp; Orlovich, Mycologia 105: 1055 (2013).</tp:taxon-authority><xref ref-type="fig" rid="F2">Figures 2B</xref><xref ref-type="fig" rid="F6">, 6</xref></tp:nomenclature><tp:treatment-sec sec-type="material" id="SECID0EHJAI"><title>Type.</title><p>Japan. Shiga-ken: Otsu-shi, Tomikawa, ca. 180 m a.s.l., <named-content xmlns:xlink="http://www.w3.org/1999/xlink" content-type="dwc:verbatimCoordinates" xlink:type="simple"><named-content content-type="geo-json" specific-use="{&#34;type&#34;:&#34;Point&#34;,&#34;coordinates&#34;:[135.948900,34.900100]}" id="NCID0EQJAI" xlink:type="simple">34.9001°N, 135.9489°E</named-content></named-content>, <italic><tp:taxon-name><tp:taxon-name-part taxon-name-part-type="genus" reg="Pinus">Pinus</tp:taxon-name-part></tp:taxon-name></italic> sp., <italic><tp:taxon-name><tp:taxon-name-part taxon-name-part-type="genus" reg="Quercus">Quercus</tp:taxon-name-part></tp:taxon-name></italic> sp., 15 Aug 1988, T. Hongo, H. Clémençon HC88/95 (holotype TNS! [TNS-F-237670]; isotype LAU; database reference HJB1000383; ITS GenBank acc. no. <ext-link xmlns:xlink="http://www.w3.org/1999/xlink" ext-link-type="gen" xlink:href="AY818352" xlink:type="simple">AY818352</ext-link>).</p></tp:treatment-sec><tp:treatment-sec sec-type="Homotypic synonyms" id="SECID0EDKAI"><title>Homotypic synonyms.</title><p><italic><tp:taxon-name><tp:taxon-name-part taxon-name-part-type="genus" reg="Alnicola">Alnicola</tp:taxon-name-part> <tp:taxon-name-part taxon-name-part-type="species" reg="lactariolens">lactariolens</tp:taxon-name-part></tp:taxon-name></italic> Clémençon &amp; Hongo, Mycoscience 35(1): 25 (1994). <italic><tp:taxon-name><tp:taxon-name-part taxon-name-part-type="genus" reg="Anamika">Anamika</tp:taxon-name-part> <tp:taxon-name-part taxon-name-part-type="species" reg="lactariolens">lactariolens</tp:taxon-name-part></tp:taxon-name></italic> (Clémençon &amp; Hongo) Matheny, Mycol. Res. 109(11): 1262 (2005).</p></tp:treatment-sec><tp:treatment-sec sec-type="Heterotypic synonyms" id="SECID0E6KAI"><title>Heterotypic synonyms.</title><p><italic><tp:taxon-name><tp:taxon-name-part taxon-name-part-type="genus" reg="Psathyrella">Psathyrella</tp:taxon-name-part> <tp:taxon-name-part taxon-name-part-type="species" reg="verrucispora">verrucispora</tp:taxon-name-part></tp:taxon-name></italic> Corner, Gdns’Bull., Singapore 45(2): 344 (1994) [1993], nom. inval., Art. 40.7 ≡ <italic><tp:taxon-name><tp:taxon-name-part taxon-name-part-type="genus" reg="Lacrymaria">Lacrymaria</tp:taxon-name-part> <tp:taxon-name-part taxon-name-part-type="species" reg="verrucispora">verrucispora</tp:taxon-name-part></tp:taxon-name></italic> (Corner) Voto, Boll. Assoc. micol. ecol. Romana 107(2): 95 (2019), nom. inval., Art. 40.7. Type: Singapore. Malay Peninsula, Aug. 1929, E.J.H. Corner (holotype E! [E 00204780]; database reference HJB19598).</p></tp:treatment-sec><tp:treatment-sec sec-type="material" id="SECID0E2LAI"><title>Other material examined.</title><p>Malaysia. Johor State: Mersing district, Endau-Rompin Selai, Endau-Rompin (Johor) National Park, Camp Lubuk Tapah, ca. 130 m a.s.l., <named-content xmlns:xlink="http://www.w3.org/1999/xlink" content-type="dwc:verbatimCoordinates" xlink:type="simple"><named-content content-type="geo-json" specific-use="{&#34;type&#34;:&#34;Point&#34;,&#34;coordinates&#34;:[103.135100,2.297600]}" id="NCID0EEMAI" xlink:type="simple">2.2976°N, 103.1351°E</named-content></named-content>, with <italic><tp:taxon-name><tp:taxon-name-part taxon-name-part-type="genus" reg="Dipterocarpus">Dipterocarpus</tp:taxon-name-part></tp:taxon-name></italic>, 19 Mar. 2009, E. Horak 12796 (collection E. Horak at <named-content xmlns:xlink="http://www.w3.org/1999/xlink" content-type="dwc:institutional_code" xlink:type="simple">ZT</named-content>, <named-content xmlns:xlink="http://www.w3.org/1999/xlink" content-type="dwc:institutional_code" xlink:type="simple">FRIM</named-content> [<named-content xmlns:xlink="http://www.w3.org/1999/xlink" content-type="dwc:institutional_code" xlink:type="simple">FRIM</named-content> 62726]; database reference HJB13363); Johor State: Kluang district, Endau-Rompin Peta, Endau-Rompin (Johor) National Park, trail to Upeh Guling, ca. 40 m a.s.l., <named-content xmlns:xlink="http://www.w3.org/1999/xlink" content-type="dwc:verbatimCoordinates" xlink:type="simple"><named-content content-type="geo-json" specific-use="{&#34;type&#34;:&#34;Point&#34;,&#34;coordinates&#34;:[103.361100,2.523000]}" id="NCID0ECNAI" xlink:type="simple">2.5230°N, 103.3611°E</named-content></named-content>, in woodland with <italic><tp:taxon-name><tp:taxon-name-part taxon-name-part-type="genus" reg="Dipterocarpus">Dipterocarpus</tp:taxon-name-part></tp:taxon-name></italic> and <italic><tp:taxon-name><tp:taxon-name-part taxon-name-part-type="genus" reg="Quercus">Quercus</tp:taxon-name-part></tp:taxon-name></italic>, 4 Sept. 2009, E. Horak 13287 (collection E. Horak at <named-content xmlns:xlink="http://www.w3.org/1999/xlink" content-type="dwc:institutional_code" xlink:type="simple">ZT</named-content>, <named-content xmlns:xlink="http://www.w3.org/1999/xlink" content-type="dwc:institutional_code" xlink:type="simple">FRIM</named-content> [<named-content xmlns:xlink="http://www.w3.org/1999/xlink" content-type="dwc:institutional_code" xlink:type="simple">FRIM</named-content> 62987]; database reference HJB13365); Negeri Sembilan State: Jelebu district, Simpang Pertang, Pasoh Forest Reserve, ca. 165 m a.s.l., <named-content xmlns:xlink="http://www.w3.org/1999/xlink" content-type="dwc:verbatimCoordinates" xlink:type="simple"><named-content content-type="geo-json" specific-use="{&#34;type&#34;:&#34;Point&#34;,&#34;coordinates&#34;:[102.078300,2.726400]}" id="NCID0EHOAI" xlink:type="simple">2.7264°N, 102.0783°E</named-content></named-content>, in woodland, 20 Apr. 2010, E. Horak 13381 (collection E. Horak at <named-content xmlns:xlink="http://www.w3.org/1999/xlink" content-type="dwc:institutional_code" xlink:type="simple">ZT</named-content>, <named-content xmlns:xlink="http://www.w3.org/1999/xlink" content-type="dwc:institutional_code" xlink:type="simple">FRIM</named-content> [<named-content xmlns:xlink="http://www.w3.org/1999/xlink" content-type="dwc:institutional_code" xlink:type="simple">FRIM</named-content> 62329]; database reference HJB13503). SINGAPORE. Malay Peninsula, (E! [E 002048240]; database reference HJB19652), this is just a spore print collected by E.J.H. Corner that may be from the intended type of <italic><tp:taxon-name><tp:taxon-name-part taxon-name-part-type="genus" reg="Psathyrella">Psathyrella</tp:taxon-name-part> <tp:taxon-name-part taxon-name-part-type="species" reg="verrucispora">verrucispora</tp:taxon-name-part></tp:taxon-name></italic>.</p></tp:treatment-sec><tp:treatment-sec sec-type="remarks" id="SECID0EGPAI"><title>Remarks.</title><p><xref ref-type="bibr" rid="B7">Clémençon and Hongo (1994)</xref> originally published this taxon as <italic><tp:taxon-name><tp:taxon-name-part taxon-name-part-type="genus" reg="Alnicola">Alnicola</tp:taxon-name-part> <tp:taxon-name-part taxon-name-part-type="species" reg="lactariolens">lactariolens</tp:taxon-name-part></tp:taxon-name></italic> in the April issue of Mycoscience, apparently published on 1 Apr 1994; it appears Corner had effectively published the paper including the same taxon one day earlier, on 31 Mar 1994 as <italic><tp:taxon-name><tp:taxon-name-part taxon-name-part-type="genus" reg="Psathyrella">Psathyrella</tp:taxon-name-part> <tp:taxon-name-part taxon-name-part-type="species" reg="verrucispora">verrucispora</tp:taxon-name-part></tp:taxon-name></italic>. Both are morphologically clearly members of <tp:taxon-name><tp:taxon-name-part taxon-name-part-type="genus" reg="Hebeloma">Hebeloma</tp:taxon-name-part> <tp:taxon-name-part taxon-name-part-type="infraspecific-rank">section</tp:taxon-name-part> <tp:taxon-name-part taxon-name-part-type="section" reg="Porphyrospora">Porphyrospora</tp:taxon-name-part></tp:taxon-name>. The authors of both papers comment on the purple-brown (vinaceous) spore print, <xref ref-type="bibr" rid="B8">Corner (1994 [“1993”]</xref>, p. 345) notes that the spore deposit color is fuscous purple, which is why he described his species in <italic><tp:taxon-name><tp:taxon-name-part taxon-name-part-type="genus" reg="Psathyrella">Psathyrella</tp:taxon-name-part></tp:taxon-name></italic> rather than <italic><tp:taxon-name><tp:taxon-name-part taxon-name-part-type="genus" reg="Lacrymaria">Lacrymaria</tp:taxon-name-part></tp:taxon-name></italic>. <xref ref-type="bibr" rid="B7">Clémençon and Hongo (1994)</xref> commented on the spore deposit being a dark purple-brown color, an unknown feature of <italic><tp:taxon-name><tp:taxon-name-part taxon-name-part-type="genus" reg="Alnicola">Alnicola</tp:taxon-name-part></tp:taxon-name></italic>. In <xref ref-type="bibr" rid="B55">Yang et al. (2005)</xref><italic><tp:taxon-name><tp:taxon-name-part taxon-name-part-type="genus" reg="Alnicola">Alnicola</tp:taxon-name-part> <tp:taxon-name-part taxon-name-part-type="species" reg="lactariolens">lactariolens</tp:taxon-name-part></tp:taxon-name></italic> was recombined into <italic><tp:taxon-name><tp:taxon-name-part taxon-name-part-type="genus" reg="Anamika">Anamika</tp:taxon-name-part></tp:taxon-name></italic> and later by <xref ref-type="bibr" rid="B36">Rees et al. (2013)</xref> into <italic><tp:taxon-name><tp:taxon-name-part taxon-name-part-type="genus" reg="Hebeloma">Hebeloma</tp:taxon-name-part></tp:taxon-name></italic>. The spore deposit color and its typical color change upon storage is the most striking feature of members of <tp:taxon-name><tp:taxon-name-part taxon-name-part-type="genus" reg="Hebeloma">H.</tp:taxon-name-part> <tp:taxon-name-part taxon-name-part-type="infraspecific-rank">sect.</tp:taxon-name-part> <tp:taxon-name-part taxon-name-part-type="section" reg="Porphyrospora">Porphyrospora</tp:taxon-name-part></tp:taxon-name> (<xref ref-type="bibr" rid="B11">Eberhardt et al. 2020</xref>). Good descriptions and further illustrations of <italic><tp:taxon-name><tp:taxon-name-part taxon-name-part-type="genus" reg="Hebeloma">H.</tp:taxon-name-part> <tp:taxon-name-part taxon-name-part-type="species" reg="lactariolens">lactariolens</tp:taxon-name-part></tp:taxon-name></italic> can be found in <xref ref-type="bibr" rid="B8">Corner (1994 [“1993”])</xref> and <xref ref-type="bibr" rid="B7">Clémençon and Hongo (1994)</xref>. Figure <xref ref-type="fig" rid="F6">6</xref>, shows various macro and micro characters of Corner’s intended type of <italic><tp:taxon-name><tp:taxon-name-part taxon-name-part-type="genus" reg="Psathyrella">Psathyrella</tp:taxon-name-part> <tp:taxon-name-part taxon-name-part-type="species" reg="verrucispora">verrucispora</tp:taxon-name-part></tp:taxon-name></italic>.</p><p>This species is rather variable molecularly and in the ML reconstruction forms a clade together with <italic><tp:taxon-name><tp:taxon-name-part taxon-name-part-type="genus" reg="Hebeloma">H.</tp:taxon-name-part> <tp:taxon-name-part taxon-name-part-type="species" reg="youngii">youngii</tp:taxon-name-part></tp:taxon-name></italic>, an Australian species growing with <italic><tp:taxon-name><tp:taxon-name-part taxon-name-part-type="genus" reg="Eucalyptus">Eucalyptus</tp:taxon-name-part></tp:taxon-name></italic> and <italic><tp:taxon-name><tp:taxon-name-part taxon-name-part-type="genus" reg="Corymbia">Corymbia</tp:taxon-name-part></tp:taxon-name></italic>, to our knowledge only known from the type locality (<xref ref-type="bibr" rid="B36">Rees et al. 2013</xref>). Even though the monophyly of <italic><tp:taxon-name><tp:taxon-name-part taxon-name-part-type="genus" reg="Hebeloma">H.</tp:taxon-name-part> <tp:taxon-name-part taxon-name-part-type="species" reg="lactariolens">lactariolens</tp:taxon-name-part></tp:taxon-name></italic> in relation to <italic><tp:taxon-name><tp:taxon-name-part taxon-name-part-type="genus" reg="Hebeloma">H.</tp:taxon-name-part> <tp:taxon-name-part taxon-name-part-type="species" reg="youngii">youngii</tp:taxon-name-part></tp:taxon-name></italic> is not bootstrap-supported within this analysis (Fig. <xref ref-type="fig" rid="F1">1</xref>), although it is in the BI results (see TreeBase), the molecular distance, the occurrence on different continents, the different host associations, and morphologically, the cheilocystidia which for <italic><tp:taxon-name><tp:taxon-name-part taxon-name-part-type="genus" reg="Hebeloma">H.</tp:taxon-name-part> <tp:taxon-name-part taxon-name-part-type="species" reg="youngii">youngii</tp:taxon-name-part></tp:taxon-name></italic> are more consistently lanceolate and the number of full length lamellae which for <italic><tp:taxon-name><tp:taxon-name-part taxon-name-part-type="genus" reg="Hebeloma">H.</tp:taxon-name-part> <tp:taxon-name-part taxon-name-part-type="species" reg="youngii">youngii</tp:taxon-name-part></tp:taxon-name></italic> is in the range 50–60 while for <italic><tp:taxon-name><tp:taxon-name-part taxon-name-part-type="genus" reg="Hebeloma">H.</tp:taxon-name-part> <tp:taxon-name-part taxon-name-part-type="species" reg="lactariolens">lactariolens</tp:taxon-name-part></tp:taxon-name></italic> is always less than 40, clearly separate these taxa. The Malaysian and Singapore records are from lowland tropical forests while the type has been described from a subtropical habitat from Japan, thus hinting at a wide climatic and geographical range. <italic><tp:taxon-name><tp:taxon-name-part taxon-name-part-type="genus" reg="Hebeloma">Hebeloma</tp:taxon-name-part> <tp:taxon-name-part taxon-name-part-type="species" reg="lactariolens">lactariolens</tp:taxon-name-part></tp:taxon-name></italic> is according to observations of S. S. L. not uncommon in Malaysia. The <named-content xmlns:xlink="http://www.w3.org/1999/xlink" content-type="dwc:institutional_code" xlink:type="simple">FRIM</named-content> database includes additional records of this species (not studied) from Hutan Simpan Semangkuk, Fraser’s Hill, Pahang and the Pasoh Forest Reserve, Negeri Sembilan, from hill respective lowland dipterocarp forests.</p><fig id="F6" position="float" orientation="portrait"><object-id xmlns:xlink="http://www.w3.org/1999/xlink" content-type="doi" xlink:type="simple">10.3897/mycokeys.77.57394.figure6</object-id><object-id xmlns:xlink="http://www.w3.org/1999/xlink" content-type="arpha" xlink:type="simple">84269A6F-2293-598F-AFD3-6247E46B612C</object-id><label>Figure 6.</label><caption><p>Microscopic features of <italic><tp:taxon-name><tp:taxon-name-part taxon-name-part-type="genus" reg="Hebeloma">Hebeloma</tp:taxon-name-part> <tp:taxon-name-part taxon-name-part-type="species" reg="lactariolens">lactariolens</tp:taxon-name-part></tp:taxon-name></italic> (E 00204780); intended holotype of <italic><tp:taxon-name><tp:taxon-name-part taxon-name-part-type="genus" reg="Psathyrella">Psathyrella</tp:taxon-name-part> <tp:taxon-name-part taxon-name-part-type="species" reg="verrucispora">verrucispora</tp:taxon-name-part></tp:taxon-name></italic> nom. inval.) <bold>A</bold> spores in Melzer’s reagent ×1600 <bold>B</bold> spore ornamentation in Melzer’s reagent ×1600 <bold>C</bold> basidium in KOH ×1000 <bold>D</bold> cheilocystidia in KOH ×1000 <bold>E, F</bold> pleurocystidium in KOH ×1000 <bold>G</bold> caulocystidia in KOH ×500 <bold>H</bold> sectional view of cutis below the gelatinous epicutis in KOH ×500 <bold>I</bold> sectional view of ixocutis showing thin gelatinous epicutis in KOH ×125. Scale bars: 10 µm (<bold>A–H</bold>), 100 µm (<bold>I</bold>). Photographs H.J. Beker. <bold>J</bold> Exsiccata (a section of photograph from <ext-link xmlns:xlink="http://www.w3.org/1999/xlink" xlink:type="simple" ext-link-type="uri" xlink:href="http://data.rbge.org.uk/herb/E00204780">http://data.rbge.org.uk/herb/E00204780</ext-link> provided by the Royal Botanic Garden Edinburgh).</p></caption><graphic xmlns:xlink="http://www.w3.org/1999/xlink" xlink:href="mycokeys-77-117-g006.jpg" position="float" orientation="portrait" xlink:type="simple" id="oo_502275.jpg"><uri content-type="original_file" xlink:type="simple">https://binary.pensoft.net/fig/502275</uri></graphic></fig></tp:treatment-sec><tp:treatment-sec><!--Section generated to contain objects referenced in tp:taxon-treatment.--><fig id="F2" position="float" orientation="portrait"><object-id xmlns:xlink="http://www.w3.org/1999/xlink" content-type="doi" xlink:type="simple">10.3897/mycokeys.77.57394.figure2</object-id><object-id xmlns:xlink="http://www.w3.org/1999/xlink" content-type="arpha" xlink:type="simple">F1BA9C27-843E-5361-B403-7F92516E7CBC</object-id><label>Figure 2.</label><caption><p>Macroscopic features <bold>A</bold><italic><tp:taxon-name><tp:taxon-name-part taxon-name-part-type="genus" reg="Hebeloma">Hebeloma</tp:taxon-name-part> <tp:taxon-name-part taxon-name-part-type="species" reg="flavidifolium">flavidifolium</tp:taxon-name-part></tp:taxon-name></italic> (E. Horak 13406) <bold>B</bold><italic><tp:taxon-name><tp:taxon-name-part taxon-name-part-type="genus" reg="Hebeloma">H.</tp:taxon-name-part> <tp:taxon-name-part taxon-name-part-type="species" reg="lactariolens">lactariolens</tp:taxon-name-part></tp:taxon-name></italic> (E. Horak 13381) <bold>C</bold><italic><tp:taxon-name><tp:taxon-name-part taxon-name-part-type="genus" reg="Hebeloma">H.</tp:taxon-name-part> <tp:taxon-name-part taxon-name-part-type="species" reg="parvisporum">parvisporum</tp:taxon-name-part></tp:taxon-name></italic> (E. Horak 12796) <bold>D</bold><italic><tp:taxon-name><tp:taxon-name-part taxon-name-part-type="genus" reg="Hebeloma">H.</tp:taxon-name-part> <tp:taxon-name-part taxon-name-part-type="species" reg="radicans">radicans</tp:taxon-name-part></tp:taxon-name></italic> holotype (E. Horak 13265). Photographs E. Horak.</p></caption><graphic xmlns:xlink="http://www.w3.org/1999/xlink" xlink:href="mycokeys-77-117-g002.jpg" position="float" orientation="portrait" xlink:type="simple" id="oo_502271.jpg"><uri content-type="original_file" xlink:type="simple">https://binary.pensoft.net/fig/502271</uri></graphic></fig><fig id="F1" position="float" orientation="portrait"><object-id xmlns:xlink="http://www.w3.org/1999/xlink" content-type="doi" xlink:type="simple">10.3897/mycokeys.77.57394.figure1</object-id><object-id xmlns:xlink="http://www.w3.org/1999/xlink" content-type="arpha" xlink:type="simple">6E1BAB66-9D26-517C-8D08-7619175180CD</object-id><label>Figure 1.</label><caption><p>ML topology of concatenated ITS and <italic>MCM7</italic> sequences of <italic><tp:taxon-name><tp:taxon-name-part taxon-name-part-type="genus" reg="Hebeloma">Hebeloma</tp:taxon-name-part></tp:taxon-name></italic> and <italic><tp:taxon-name><tp:taxon-name-part taxon-name-part-type="genus" reg="Alnicola">Alnicola</tp:taxon-name-part></tp:taxon-name></italic>. <italic><tp:taxon-name><tp:taxon-name-part taxon-name-part-type="genus" reg="Flammula">Flammula</tp:taxon-name-part> <tp:taxon-name-part taxon-name-part-type="species" reg="alnicola">alnicola</tp:taxon-name-part></tp:taxon-name></italic> is used for rooting purposes. Bootstrap support based on 500 replicates and posterior probabilities based on a BI analysis are indicated at the branches. Assignment of species to sections follows <xref ref-type="bibr" rid="B1">Beker et al. (2016)</xref>. Sequences in red are from Malaysian collections discussed in this paper. <bold>T</bold> indicates type collections. Thick branches indicate full support. AS – Asia, EU – Europe, NA – North America, O – Oceania, gr. – group.</p></caption><graphic xmlns:xlink="http://www.w3.org/1999/xlink" xlink:href="mycokeys-77-117-g001.jpg" position="float" orientation="portrait" xlink:type="simple" id="oo_502270.jpg"><uri content-type="original_file" xlink:type="simple">https://binary.pensoft.net/fig/502270</uri></graphic></fig></tp:treatment-sec><ref-list><ref id="B7"><mixed-citation xmlns:xlink="http://www.w3.org/1999/xlink" xlink:type="simple"><person-group><name name-style="western"><surname>Clémençon</surname><given-names>H</given-names></name><name name-style="western"><surname>Hongo</surname><given-names>T</given-names></name></person-group> (<year>1994</year>) <article-title>Notes on three Japanese <tp:taxon-name><tp:taxon-name-part taxon-name-part-type="order">Agaricales</tp:taxon-name-part></tp:taxon-name>.</article-title><source>Mycoscience</source><volume>35</volume>: <fpage>21</fpage>–<lpage>27</lpage>. <ext-link xlink:type="simple" ext-link-type="doi" xlink:href="10.1007/BF02268524">https://doi.org/10.1007/BF02268524</ext-link></mixed-citation></ref><ref id="B8"><mixed-citation xmlns:xlink="http://www.w3.org/1999/xlink" xlink:type="simple"><person-group><name name-style="western"><surname>Corner</surname><given-names>EJH</given-names></name></person-group> (<year>1994 [“1993”]</year>) <italic><tp:taxon-name><tp:taxon-name-part taxon-name-part-type="genus">Psathyrella</tp:taxon-name-part></tp:taxon-name></italic> (<tp:taxon-name><tp:taxon-name-part taxon-name-part-type="order">Agaricales</tp:taxon-name-part></tp:taxon-name>) with ornamented spores in the Malay Peninsula. Gardens Bulletin Singapore 45: 337–357. <ext-link xlink:type="simple" ext-link-type="uri" xlink:href="https://www.nparks.gov.sg/sbg/research/publications/gardens-bulletin-singapore/-/media/sbg/gardens-bulletin/4-4-45-2-02-y1993-v45p2-gbs-pg-337.pdf">https://www.nparks.gov.sg/sbg/research/publications/gardens-bulletin-singapore/-/media/sbg/gardens-bulletin/4-4-45-2-02-y1993-v45p2-gbs-pg-337.pdf</ext-link></mixed-citation></ref><ref id="B55"><mixed-citation xmlns:xlink="http://www.w3.org/1999/xlink" xlink:type="simple"><person-group><name name-style="western"><surname>Yang</surname><given-names>ZL</given-names></name><name name-style="western"><surname>Matheny</surname><given-names>PB</given-names></name><name name-style="western"><surname>Ge</surname><given-names>Z-W</given-names></name><name name-style="western"><surname>Slot</surname><given-names>JC</given-names></name><name name-style="western"><surname>Hibbett</surname><given-names>DS</given-names></name></person-group> (<year>2005</year>) <article-title>New Asian species of the genus <italic><tp:taxon-name><tp:taxon-name-part taxon-name-part-type="genus">Anamika</tp:taxon-name-part></tp:taxon-name></italic> (Euagarics, hebelomatoid Clade) based on morphology and ribosomal DNA sequences.</article-title><source>Mycological Research</source><volume>109</volume>: <fpage>1259</fpage>–<lpage>1267</lpage>. <ext-link xlink:type="simple" ext-link-type="doi" xlink:href="10.1017/S0953756205003758">https://doi.org/10.1017/S0953756205003758</ext-link></mixed-citation></ref><ref id="B36"><mixed-citation xmlns:xlink="http://www.w3.org/1999/xlink" xlink:type="simple"><person-group><name name-style="western"><surname>Rees</surname><given-names>BJ</given-names></name><name name-style="western"><surname>Midgley</surname><given-names>DJ</given-names></name><name name-style="western"><surname>Marchant</surname><given-names>A</given-names></name><name name-style="western"><surname>Lerkins</surname><given-names>A</given-names></name><name name-style="western"><surname>Orlovich</surname><given-names>DA</given-names></name></person-group> (<year>2013</year>) <article-title>Morphological and molecular data for Australian <italic><tp:taxon-name><tp:taxon-name-part taxon-name-part-type="genus">Hebeloma</tp:taxon-name-part></tp:taxon-name></italic> species do not support the generic status of <italic><tp:taxon-name><tp:taxon-name-part taxon-name-part-type="genus">Anamika</tp:taxon-name-part></tp:taxon-name></italic>.</article-title><source>Mycologia</source><volume>105</volume>: <fpage>1043</fpage>–<lpage>1058</lpage>. <ext-link xlink:type="simple" ext-link-type="doi" xlink:href="10.3852/12-404">https://doi.org/10.3852/12-404</ext-link></mixed-citation></ref><ref id="B11"><mixed-citation xmlns:xlink="http://www.w3.org/1999/xlink" xlink:type="simple"><person-group><name name-style="western"><surname>Eberhardt</surname><given-names>U</given-names></name><name name-style="western"><surname>Beker</surname><given-names>HJ</given-names></name><name name-style="western"><surname>Schütz</surname><given-names>N</given-names></name><name name-style="western"><surname>Pedersen</surname><given-names>OS</given-names></name><name name-style="western"><surname>Sysouphanthong</surname><given-names>P</given-names></name><name name-style="western"><surname>Læssøe</surname><given-names>T</given-names></name></person-group> (<year>2020</year>) <article-title>Adventurous cuisine in Laos: <italic><tp:taxon-name><tp:taxon-name-part taxon-name-part-type="genus">Hebeloma</tp:taxon-name-part> <tp:taxon-name-part taxon-name-part-type="species">parvisporum</tp:taxon-name-part></tp:taxon-name></italic>, a new species in <tp:taxon-name><tp:taxon-name-part taxon-name-part-type="genus">Hebeloma</tp:taxon-name-part> <tp:taxon-name-part taxon-name-part-type="infraspecific-rank">section</tp:taxon-name-part> <tp:taxon-name-part taxon-name-part-type="section">Porphyrospora</tp:taxon-name-part></tp:taxon-name>.</article-title><source>Mycologia</source><volume>112</volume>(<issue>1</issue>): <fpage>172</fpage>–<lpage>184</lpage>. <ext-link xlink:type="simple" ext-link-type="doi" xlink:href="10.1080/00275514.2019.1680220">https://doi.org/10.1080/00275514.2019.1680220</ext-link></mixed-citation></ref><ref id="B1"><mixed-citation xmlns:xlink="http://www.w3.org/1999/xlink" xlink:type="simple"><person-group><name name-style="western"><surname>Beker</surname><given-names>HJ</given-names></name><name name-style="western"><surname>Eberhardt</surname><given-names>U</given-names></name><name name-style="western"><surname>Vesterholt</surname><given-names>J</given-names></name></person-group> (<year>2016</year>) <source><tp:taxon-name><tp:taxon-name-part taxon-name-part-type="genus">Hebeloma</tp:taxon-name-part></tp:taxon-name> (Fr.) P. Kumm. <tp:taxon-name><tp:taxon-name-part taxon-name-part-type="kingdom">Fungi</tp:taxon-name-part></tp:taxon-name> Europaei 14.</source><publisher-name>Edizioni Tecnografica</publisher-name>, <publisher-loc>Lomazzo</publisher-loc>, <size units="page">1232 pp</size>.</mixed-citation></ref></ref-list></tp:taxon-treatment>
