# Supplementary material for: Hebeloma in the Malay Peninsula: Masquerading within Psathyrella
Source: MycoKeys. 2021 Jan 28;77:117–41. doi: 10.3897/mycokeys.77.57394 (PMC7862216; doi:10.3897/mycokeys.77.57394)
Supplement: XML Treatment for Hebeloma parvisporum [file mycokeys.77.57394-treatment3.xml]

<!DOCTYPE tp:taxon-treatment
  PUBLIC "-//TaxonX//DTD Taxonomic Treatment Publishing DTD v0 20100105//EN" "tax-treatment-NSO.dtd">
<tp:taxon-treatment xmlns:tp="http://www.plazi.org/taxpub"><tp:treatment-meta><kwd-group><label>Taxon classification</label><kwd><named-content xmlns:xlink="http://www.w3.org/1999/xlink" content-type="kingdom">Fungi</named-content></kwd><kwd><named-content xmlns:xlink="http://www.w3.org/1999/xlink" content-type="order">Agaricales</named-content></kwd><kwd><named-content xmlns:xlink="http://www.w3.org/1999/xlink" content-type="family">Hymenogastraceae</named-content></kwd></kwd-group><mixed-citation publication-type="journal"><person-group><name><surname>Eberhardt</surname><given-names>Ursula</given-names></name><name><surname>Schütz</surname><given-names>Nicole</given-names></name><name><surname>Beker</surname><given-names>Henry J.</given-names></name><name><surname>Lee</surname><given-names>Su See</given-names></name><name><surname>Horak</surname><given-names>Egon</given-names></name></person-group><article-title><italic><tp:taxon-name><tp:taxon-name-part taxon-name-part-type="genus" reg="Hebeloma">Hebeloma</tp:taxon-name-part></tp:taxon-name></italic> in the Malay Peninsula: Masquerading within <italic><tp:taxon-name><tp:taxon-name-part taxon-name-part-type="genus" reg="Psathyrella">Psathyrella</tp:taxon-name-part></tp:taxon-name></italic></article-title><source>MycoKeys</source><day>28</day><month>1</month><year>2021</year><volume>77</volume><fpage>117</fpage><lpage>141</lpage><pub-id pub-id-type="doi">10.3897/mycokeys.77.57394</pub-id></mixed-citation></tp:treatment-meta><tp:nomenclature><tp:taxon-name><object-id xmlns:xlink="http://www.w3.org/1999/xlink" content-type="arpha" xlink:type="simple">3FDD4FFC-1DEF-51C1-875B-8C00369F76F2</object-id>
            <tp:taxon-name-part taxon-name-part-type="genus" reg="Hebeloma">Hebeloma</tp:taxon-name-part>
            <tp:taxon-name-part taxon-name-part-type="species" reg="parvisporum">parvisporum</tp:taxon-name-part>
          </tp:taxon-name><tp:taxon-authority>Sparre Pedersen, Læssøe, Beker &amp; U. Eberh., Mycologia 112: 179 (2020)</tp:taxon-authority><xref ref-type="fig" rid="F2">Figures 2C</xref><xref ref-type="fig" rid="F7">, 7</xref></tp:nomenclature><tp:treatment-sec sec-type="material" id="SECID0EY1AI"><title>Type.</title><p>Laos. Xieng Khouang: Phoukhout, Laethong, ca. 1135 m a.s.l., <named-content xmlns:xlink="http://www.w3.org/1999/xlink" content-type="dwc:verbatimCoordinates" xlink:type="simple"><named-content content-type="geo-json" specific-use="{&#34;type&#34;:&#34;Point&#34;,&#34;coordinates&#34;:[103.258102,19.742408]}" id="NCID0EB2AI" xlink:type="simple">19.742408°N, 103.258102°E</named-content></named-content>, on soil under <tp:taxon-name><tp:taxon-name-part taxon-name-part-type="family">Fagaceae</tp:taxon-name-part></tp:taxon-name>, 18 Aug 2015, T. Læssøe, O.S. Pedersen (holotype: HNL [HNL 500968]; isotype: C! [C-F-122153]; database reference HJB14852; ITS GenBank Acc. No.: <ext-link xmlns:xlink="http://www.w3.org/1999/xlink" ext-link-type="gen" xlink:href="MK962004" xlink:type="simple">MK962004</ext-link>).</p></tp:treatment-sec><tp:treatment-sec sec-type="Heterotypic synonyms" id="SECID0EL2AI"><title>Heterotypic synonyms.</title><p><italic><tp:taxon-name><tp:taxon-name-part taxon-name-part-type="genus" reg="Psathyrella">Psathyrella</tp:taxon-name-part> <tp:taxon-name-part taxon-name-part-type="species" reg="splendens">splendens</tp:taxon-name-part></tp:taxon-name></italic> Corner, Gdns’ Bull., Singapore 45(2): 341 (1994) [“1993”], nom. inval., Art. 40.7 ≡ <italic><tp:taxon-name><tp:taxon-name-part taxon-name-part-type="genus" reg="Lacrymaria">Lacrymaria</tp:taxon-name-part> <tp:taxon-name-part taxon-name-part-type="species" reg="splendens">splendens</tp:taxon-name-part></tp:taxon-name></italic> (Corner) Voto, Boll. Assoc. micol. ecol. Romana 107: 95 (2019), nom. inval., Art. 40.7. Type. Singapore. Malay Peninsula, 9. Mar 1930, E.J.H. Corner (holotype: E! [E 00204835]; database reference HJB19597).</p></tp:treatment-sec><tp:treatment-sec sec-type="material" id="SECID0EH3AI"><title>Other material examined.</title><p>Laos. Xiang Khouang: Khoun, Thoum, ca.1130 m a.s.l., <named-content xmlns:xlink="http://www.w3.org/1999/xlink" content-type="dwc:verbatimCoordinates" xlink:type="simple"><named-content content-type="geo-json" specific-use="{&#34;type&#34;:&#34;Point&#34;,&#34;coordinates&#34;:[103.409749,19.314945]}" id="NCID0EQ3AI" xlink:type="simple">19.314945°N, 103.409749°E</named-content></named-content>, under <tp:taxon-name><tp:taxon-name-part taxon-name-part-type="family">Fagaceae</tp:taxon-name-part></tp:taxon-name>, 20 Aug. 2015, T. Læssøe, O.S. Pedersen (HNL [HNL 501009]; database reference HJB14850); Xiang Khouang: Paek, Phonekham, ca.1125 a.s.l., <named-content xmlns:xlink="http://www.w3.org/1999/xlink" content-type="dwc:verbatimCoordinates" xlink:type="simple"><named-content content-type="geo-json" specific-use="{&#34;type&#34;:&#34;Point&#34;,&#34;coordinates&#34;:[103.269110,19.494286]}" id="NCID0E43AI" xlink:type="simple">19.494286°N, 103.269110°E</named-content></named-content>, under <tp:taxon-name><tp:taxon-name-part taxon-name-part-type="family">Fagaceae</tp:taxon-name-part></tp:taxon-name>, 16 Aug. 2015, T. Læssøe, O.S. Pedersen (HNL [HNL 500914]; database reference HJB17004); Xieng Khouang, Phoukhout, Ban Bong, ca.1150 m a.s.l., <named-content xmlns:xlink="http://www.w3.org/1999/xlink" content-type="dwc:verbatimCoordinates" xlink:type="simple"><named-content content-type="geo-json" specific-use="{&#34;type&#34;:&#34;Point&#34;,&#34;coordinates&#34;:[103.135841,19.672180]}" id="NCID0EK4AI" xlink:type="simple">19.672180°N, 103.135841°S</named-content></named-content>, under <tp:taxon-name><tp:taxon-name-part taxon-name-part-type="family">Fagaceae</tp:taxon-name-part></tp:taxon-name> 15 Aug. 2015, T. Læssøe, O.S. Pedersen (HNL [HNL 500884]; database reference HJB17007); Xieng Khouang, Phoukhout, Sui, ca. 1150 m a.s.l., <named-content xmlns:xlink="http://www.w3.org/1999/xlink" content-type="dwc:verbatimCoordinates" xlink:type="simple"><named-content content-type="geo-json" specific-use="{&#34;type&#34;:&#34;Point&#34;,&#34;coordinates&#34;:[102.865900,19.530514]}" id="NCID0EX4AI" xlink:type="simple">19.530514°N, 102.8659°E</named-content></named-content>, under <tp:taxon-name><tp:taxon-name-part taxon-name-part-type="family">Fagaceae</tp:taxon-name-part></tp:taxon-name>, 19 Aug. 2015, T. Læssøe, O.S. Pedersen (HNL [HNL 500984]; database reference HJB17005). MALAYSIA. Johor State, Mersing district, Endau-Rompin Selai, Endau-Rompin (Johor) National Park, Camp Lubuk Tapah, ca. 130 m alt., <named-content xmlns:xlink="http://www.w3.org/1999/xlink" content-type="dwc:verbatimCoordinates" xlink:type="simple"><named-content content-type="geo-json" specific-use="{&#34;type&#34;:&#34;Point&#34;,&#34;coordinates&#34;:[103.135100,2.297600]}" id="NCID0EE5AI" xlink:type="simple">2.2976°N, 103.1351°E</named-content></named-content>, with <italic><tp:taxon-name><tp:taxon-name-part taxon-name-part-type="genus" reg="Dipterocarpus">Dipterocarpus</tp:taxon-name-part></tp:taxon-name></italic>, 19 Mar 2009, E. Horak 12795 (collection E. Horak at <named-content xmlns:xlink="http://www.w3.org/1999/xlink" content-type="dwc:institutional_code" xlink:type="simple">ZT</named-content>; database reference HJB13362).</p></tp:treatment-sec><tp:treatment-sec sec-type="remarks" id="SECID0EV5AI"><title>Remarks.</title><p>The description of this species (<xref ref-type="bibr" rid="B11">Eberhardt et al. 2020</xref>) was based upon the above collections from Laos. The intended holotype of <italic><tp:taxon-name><tp:taxon-name-part taxon-name-part-type="genus" reg="Psathyrella">P.</tp:taxon-name-part> <tp:taxon-name-part taxon-name-part-type="species" reg="splendens">splendens</tp:taxon-name-part></tp:taxon-name></italic> was examined and is micro- and macromorphologically in agreement with <italic><tp:taxon-name><tp:taxon-name-part taxon-name-part-type="genus" reg="Hebeloma">H.</tp:taxon-name-part> <tp:taxon-name-part taxon-name-part-type="species" reg="parvisporum">parvisporum</tp:taxon-name-part></tp:taxon-name></italic>; this is illustrated in Fig. <xref ref-type="fig" rid="F7">7</xref> which shows the main micro characters of Corner’s intended type. The collection from Malaysia is monophyletic with the Laos material. Molecularly, the species is most closely related to the Australian/New Zealand <italic><tp:taxon-name><tp:taxon-name-part taxon-name-part-type="genus" reg="Hebeloma">H.</tp:taxon-name-part> <tp:taxon-name-part taxon-name-part-type="species" reg="victoriense">victoriense</tp:taxon-name-part></tp:taxon-name></italic> species group.</p><p>The collection cited as holotype for <italic><tp:taxon-name><tp:taxon-name-part taxon-name-part-type="genus" reg="Psathyrella">P.</tp:taxon-name-part> <tp:taxon-name-part taxon-name-part-type="species" reg="splendens">splendens</tp:taxon-name-part></tp:taxon-name></italic> was collected in Singapore while Corner also cites other collections from Singapore and Malaysia (<xref ref-type="bibr" rid="B8">Corner 1994 [“1993”]</xref>), to which we can add the Malaysian collection above. Plate 3 of <xref ref-type="bibr" rid="B8">Corner (1994 [“1993”])</xref> illustrates the species macroscopically; <xref ref-type="bibr" rid="B27">Lee (2017)</xref> includes a photograph of <italic><tp:taxon-name><tp:taxon-name-part taxon-name-part-type="genus" reg="Psathyrella">P.</tp:taxon-name-part> <tp:taxon-name-part taxon-name-part-type="species" reg="splendens">splendens</tp:taxon-name-part></tp:taxon-name></italic> from the <named-content xmlns:xlink="http://www.w3.org/1999/xlink" content-type="dwc:institutional_code" xlink:type="simple">FRIM</named-content> forest and comments that it often grows in large clusters and is common in the <named-content xmlns:xlink="http://www.w3.org/1999/xlink" content-type="dwc:institutional_code" xlink:type="simple">FRIM</named-content> forest and other parts of the country. The <named-content xmlns:xlink="http://www.w3.org/1999/xlink" content-type="dwc:institutional_code" xlink:type="simple">FRIM</named-content> database includes additional records of this species (not studied) from: Endau-Rompin National Park, Johor; Fraser’s Hill, Pahang; the <named-content xmlns:xlink="http://www.w3.org/1999/xlink" content-type="dwc:institutional_code" xlink:type="simple">FRIM</named-content> grounds, Kepong, Selangor; Pasoh, Negeri Sembilan and Tasik Bera, Pahang from lowland and hill dipterocarp forests and a planted dipterocarp forest. S.S.L. observed this species also in degraded hill dipterocarp forest in Janda Baik, Pahang. The species is not listed on the checklist of mushrooms in Thailand (Chandrariskul et al. 2011), but Felix Hampe (oral communication, 21 Jan 2020) reported it from Thailand (Chiang Mai Prov.). Thus, it appears that this species may be widespread within tropical Asia, associated with <tp:taxon-name><tp:taxon-name-part taxon-name-part-type="family">Fagaceae</tp:taxon-name-part></tp:taxon-name> and dipterocarps (<italic><tp:taxon-name><tp:taxon-name-part taxon-name-part-type="genus" reg="Dipterocarpus">Dipterocarpus</tp:taxon-name-part></tp:taxon-name></italic>). In Laos, <italic><tp:taxon-name><tp:taxon-name-part taxon-name-part-type="genus" reg="Hebeloma">H.</tp:taxon-name-part> <tp:taxon-name-part taxon-name-part-type="species" reg="parvisporum">parvisporum</tp:taxon-name-part></tp:taxon-name></italic> is found for sale in the local markets for human consumption, but its synonym <italic><tp:taxon-name><tp:taxon-name-part taxon-name-part-type="genus" reg="Psathyrella">P.</tp:taxon-name-part> <tp:taxon-name-part taxon-name-part-type="species" reg="splendens">splendens</tp:taxon-name-part></tp:taxon-name></italic> is not listed among the species consumed in Malaysia (<xref ref-type="bibr" rid="B4">Chang and Lee 2004</xref>; <xref ref-type="bibr" rid="B40">Samsudin and Abdullah 2019</xref>).</p><fig id="F7" position="float" orientation="portrait"><object-id xmlns:xlink="http://www.w3.org/1999/xlink" content-type="doi" xlink:type="simple">10.3897/mycokeys.77.57394.figure7</object-id><object-id xmlns:xlink="http://www.w3.org/1999/xlink" content-type="arpha" xlink:type="simple">D32046BF-38F4-5117-8FF7-01C413B0079E</object-id><label>Figure 7.</label><caption><p>Microscopic features of <italic><tp:taxon-name><tp:taxon-name-part taxon-name-part-type="genus" reg="Hebeloma">Hebeloma</tp:taxon-name-part> <tp:taxon-name-part taxon-name-part-type="species" reg="parvisporum">parvisporum</tp:taxon-name-part></tp:taxon-name></italic> (E 00204835; intended holotype of <italic><tp:taxon-name><tp:taxon-name-part taxon-name-part-type="genus" reg="Psathyrella">Psathyrella</tp:taxon-name-part> <tp:taxon-name-part taxon-name-part-type="species" reg="splendens">splendens</tp:taxon-name-part></tp:taxon-name></italic> nom. inval.) <bold>A</bold> spores in Melzer’s reagent ×1600 <bold>B</bold> spore ornamentation in Melzer’s reagent ×1600 <bold>C, D</bold> cheilocystidia in KOH ×1000 <bold>E</bold> cheilocystidia and basidium in KOH ×500 <bold>F</bold> caulocystidia, in KOH ×1000. Scale bars: 10 µm. Photos H.J. Beker. <bold>G</bold> Exsiccata (a section of photograph from <ext-link xmlns:xlink="http://www.w3.org/1999/xlink" xlink:type="simple" ext-link-type="uri" xlink:href="http://data.rbge.org.uk/herb/E00204835">http://data.rbge.org.uk/herb/E00204835</ext-link>, provided by the Royal Botanic Garden Edinburgh).</p></caption><graphic xmlns:xlink="http://www.w3.org/1999/xlink" xlink:href="mycokeys-77-117-g007.jpg" position="float" orientation="portrait" xlink:type="simple" id="oo_502276.jpg"><uri content-type="original_file" xlink:type="simple">https://binary.pensoft.net/fig/502276</uri></graphic></fig></tp:treatment-sec><tp:treatment-sec><!--Section generated to contain objects referenced in tp:taxon-treatment.--><fig id="F2" position="float" orientation="portrait"><object-id xmlns:xlink="http://www.w3.org/1999/xlink" content-type="doi" xlink:type="simple">10.3897/mycokeys.77.57394.figure2</object-id><object-id xmlns:xlink="http://www.w3.org/1999/xlink" content-type="arpha" xlink:type="simple">F1BA9C27-843E-5361-B403-7F92516E7CBC</object-id><label>Figure 2.</label><caption><p>Macroscopic features <bold>A</bold><italic><tp:taxon-name><tp:taxon-name-part taxon-name-part-type="genus" reg="Hebeloma">Hebeloma</tp:taxon-name-part> <tp:taxon-name-part taxon-name-part-type="species" reg="flavidifolium">flavidifolium</tp:taxon-name-part></tp:taxon-name></italic> (E. Horak 13406) <bold>B</bold><italic><tp:taxon-name><tp:taxon-name-part taxon-name-part-type="genus" reg="Hebeloma">H.</tp:taxon-name-part> <tp:taxon-name-part taxon-name-part-type="species" reg="lactariolens">lactariolens</tp:taxon-name-part></tp:taxon-name></italic> (E. Horak 13381) <bold>C</bold><italic><tp:taxon-name><tp:taxon-name-part taxon-name-part-type="genus" reg="Hebeloma">H.</tp:taxon-name-part> <tp:taxon-name-part taxon-name-part-type="species" reg="parvisporum">parvisporum</tp:taxon-name-part></tp:taxon-name></italic> (E. Horak 12796) <bold>D</bold><italic><tp:taxon-name><tp:taxon-name-part taxon-name-part-type="genus" reg="Hebeloma">H.</tp:taxon-name-part> <tp:taxon-name-part taxon-name-part-type="species" reg="radicans">radicans</tp:taxon-name-part></tp:taxon-name></italic> holotype (E. Horak 13265). Photographs E. Horak.</p></caption><graphic xmlns:xlink="http://www.w3.org/1999/xlink" xlink:href="mycokeys-77-117-g002.jpg" position="float" orientation="portrait" xlink:type="simple" id="oo_502271.jpg"><uri content-type="original_file" xlink:type="simple">https://binary.pensoft.net/fig/502271</uri></graphic></fig></tp:treatment-sec><ref-list><ref id="B11"><mixed-citation xmlns:xlink="http://www.w3.org/1999/xlink" xlink:type="simple"><person-group><name name-style="western"><surname>Eberhardt</surname><given-names>U</given-names></name><name name-style="western"><surname>Beker</surname><given-names>HJ</given-names></name><name name-style="western"><surname>Schütz</surname><given-names>N</given-names></name><name name-style="western"><surname>Pedersen</surname><given-names>OS</given-names></name><name name-style="western"><surname>Sysouphanthong</surname><given-names>P</given-names></name><name name-style="western"><surname>Læssøe</surname><given-names>T</given-names></name></person-group> (<year>2020</year>) <article-title>Adventurous cuisine in Laos: <italic><tp:taxon-name><tp:taxon-name-part taxon-name-part-type="genus">Hebeloma</tp:taxon-name-part> <tp:taxon-name-part taxon-name-part-type="species">parvisporum</tp:taxon-name-part></tp:taxon-name></italic>, a new species in <tp:taxon-name><tp:taxon-name-part taxon-name-part-type="genus">Hebeloma</tp:taxon-name-part> <tp:taxon-name-part taxon-name-part-type="infraspecific-rank">section</tp:taxon-name-part> <tp:taxon-name-part taxon-name-part-type="section">Porphyrospora</tp:taxon-name-part></tp:taxon-name>.</article-title><source>Mycologia</source><volume>112</volume>(<issue>1</issue>): <fpage>172</fpage>–<lpage>184</lpage>. <ext-link xlink:type="simple" ext-link-type="doi" xlink:href="10.1080/00275514.2019.1680220">https://doi.org/10.1080/00275514.2019.1680220</ext-link></mixed-citation></ref><ref id="B8"><mixed-citation xmlns:xlink="http://www.w3.org/1999/xlink" xlink:type="simple"><person-group><name name-style="western"><surname>Corner</surname><given-names>EJH</given-names></name></person-group> (<year>1994 [“1993”]</year>) <italic><tp:taxon-name><tp:taxon-name-part taxon-name-part-type="genus">Psathyrella</tp:taxon-name-part></tp:taxon-name></italic> (<tp:taxon-name><tp:taxon-name-part taxon-name-part-type="order">Agaricales</tp:taxon-name-part></tp:taxon-name>) with ornamented spores in the Malay Peninsula. Gardens Bulletin Singapore 45: 337–357. <ext-link xlink:type="simple" ext-link-type="uri" xlink:href="https://www.nparks.gov.sg/sbg/research/publications/gardens-bulletin-singapore/-/media/sbg/gardens-bulletin/4-4-45-2-02-y1993-v45p2-gbs-pg-337.pdf">https://www.nparks.gov.sg/sbg/research/publications/gardens-bulletin-singapore/-/media/sbg/gardens-bulletin/4-4-45-2-02-y1993-v45p2-gbs-pg-337.pdf</ext-link></mixed-citation></ref><ref id="B27"><mixed-citation xmlns:xlink="http://www.w3.org/1999/xlink" xlink:type="simple"><person-group><name name-style="western"><surname>Lee</surname><given-names>SS</given-names></name></person-group> (<year>2017</year>) A Field Guide to the Larger <tp:taxon-name><tp:taxon-name-part taxon-name-part-type="kingdom">Fungi</tp:taxon-name-part></tp:taxon-name> of FRIM. Forest Research Institute Malaysia, Kepong, Selangor, Malaysia.</mixed-citation></ref><ref id="B4"><mixed-citation xmlns:xlink="http://www.w3.org/1999/xlink" xlink:type="simple"><person-group><name name-style="western"><surname>Chang</surname><given-names>YS</given-names></name><name name-style="western"><surname>Lee</surname><given-names>SS</given-names></name></person-group> (<year>2004</year>) <article-title>Utilisation of macrofungi species in Malaysia.</article-title><source>Fungal Diversity</source><volume>15</volume>: <fpage>15</fpage>–<lpage>22</lpage>. <ext-link xlink:type="simple" ext-link-type="uri" xlink:href="http://www.fungaldiversity.org/fdp/sfdp/15-2.pdf">http://www.fungaldiversity.org/fdp/sfdp/15-2.pdf</ext-link></mixed-citation></ref><ref id="B40"><mixed-citation xmlns:xlink="http://www.w3.org/1999/xlink" xlink:type="simple"><person-group><name name-style="western"><surname>Samsudin</surname><given-names>NIP</given-names></name><name name-style="western"><surname>Abdullah</surname><given-names>N</given-names></name></person-group> (<year>2019</year>) <article-title>Edible mushrooms from Malaysia; a literature review on their nutritional and medicinal properties.</article-title><source>International Food Research Journal</source><volume>26</volume>: <fpage>11</fpage>–<lpage>31</lpage>. <ext-link xlink:type="simple" ext-link-type="uri" xlink:href="http://www.ifrj.upm.edu.my/">http://www.ifrj.upm.edu.my/</ext-link></mixed-citation></ref></ref-list></tp:taxon-treatment>
