# Supplementary material for: Hebeloma in the Malay Peninsula: Masquerading within Psathyrella
Source: MycoKeys. 2021 Jan 28;77:117–41. doi: 10.3897/mycokeys.77.57394 (PMC7862216; doi:10.3897/mycokeys.77.57394)
Supplement: XML Treatment for Hebeloma radicans [file mycokeys.77.57394-treatment4.xml]

<!DOCTYPE tp:taxon-treatment
  PUBLIC "-//TaxonX//DTD Taxonomic Treatment Publishing DTD v0 20100105//EN" "tax-treatment-NSO.dtd">
<tp:taxon-treatment xmlns:tp="http://www.plazi.org/taxpub"><tp:treatment-meta><kwd-group><label>Taxon classification</label><kwd><named-content xmlns:xlink="http://www.w3.org/1999/xlink" content-type="kingdom">Fungi</named-content></kwd><kwd><named-content xmlns:xlink="http://www.w3.org/1999/xlink" content-type="order">Agaricales</named-content></kwd><kwd><named-content xmlns:xlink="http://www.w3.org/1999/xlink" content-type="family">Hymenogastraceae</named-content></kwd></kwd-group><mixed-citation publication-type="journal"><person-group><name><surname>Eberhardt</surname><given-names>Ursula</given-names></name><name><surname>Schütz</surname><given-names>Nicole</given-names></name><name><surname>Beker</surname><given-names>Henry J.</given-names></name><name><surname>Lee</surname><given-names>Su See</given-names></name><name><surname>Horak</surname><given-names>Egon</given-names></name></person-group><article-title><italic><tp:taxon-name><tp:taxon-name-part taxon-name-part-type="genus" reg="Hebeloma">Hebeloma</tp:taxon-name-part></tp:taxon-name></italic> in the Malay Peninsula: Masquerading within <italic><tp:taxon-name><tp:taxon-name-part taxon-name-part-type="genus" reg="Psathyrella">Psathyrella</tp:taxon-name-part></tp:taxon-name></italic></article-title><source>MycoKeys</source><day>28</day><month>1</month><year>2021</year><volume>77</volume><fpage>117</fpage><lpage>141</lpage><pub-id pub-id-type="doi">10.3897/mycokeys.77.57394</pub-id></mixed-citation></tp:treatment-meta><tp:nomenclature><tp:taxon-name><object-id xmlns:xlink="http://www.w3.org/1999/xlink" content-type="arpha" xlink:type="simple">E0EC68CD-6813-5608-8200-137758EACEF6</object-id>
            <tp:taxon-name-part taxon-name-part-type="genus" reg="Hebeloma">Hebeloma</tp:taxon-name-part>
            <tp:taxon-name-part taxon-name-part-type="species" reg="radicans">radicans</tp:taxon-name-part>
            <object-id xmlns:xlink="http://www.w3.org/1999/xlink" content-type="mycobank" xlink:type="simple">838407</object-id>
          </tp:taxon-name><tp:taxon-authority>E. Horak, Beker &amp; U. Eberh.</tp:taxon-authority><tp:taxon-status xmlns:xlink="http://www.w3.org/1999/xlink" xlink:type="simple">sp. nov.</tp:taxon-status><xref ref-type="fig" rid="F2">Figures 2D</xref><xref ref-type="fig" rid="F8">, 8</xref><xref ref-type="fig" rid="F9">, 9</xref></tp:nomenclature><tp:treatment-sec sec-type="diagnosis" id="SECID0EPGBI"><title>Diagnosis.</title><p>The combination of a deeply rooting stipe, about 60 full length lamellae (from stipe to margin of pileus) and spores where almost every spore has a strongly loosening perispore forming a clear layer around the spore, separate this taxon from all other members of <tp:taxon-name><tp:taxon-name-part taxon-name-part-type="genus" reg="Hebeloma">H.</tp:taxon-name-part> <tp:taxon-name-part taxon-name-part-type="infraspecific-rank">sect.</tp:taxon-name-part> <tp:taxon-name-part taxon-name-part-type="section" reg="Porphyrospora">Porphyrospora</tp:taxon-name-part></tp:taxon-name>, as does the ITS-sequence.</p></tp:treatment-sec><tp:treatment-sec sec-type="material" id="SECID0ECHBI"><title>Type.</title><p>Malaysia. Johor State: Kluang district, Endau-Rompin Peta, Endau-Rompin (Johor) National Park, Kampung-Peta, trail to Kuala Marong, ca. 50 m a.s.l., <named-content xmlns:xlink="http://www.w3.org/1999/xlink" content-type="dwc:verbatimCoordinates" xlink:type="simple"><named-content content-type="geo-json" specific-use="{&#34;type&#34;:&#34;Point&#34;,&#34;coordinates&#34;:[103.360000,2.520000]}" id="NCID0ELHBI" xlink:type="simple">2.52°N, 103.36°E</named-content></named-content>, on soil in lowland dipterocarp-oak forest, 3 Sept 2009, E. Horak, 13265 (holotype: collection E. Horak at <named-content xmlns:xlink="http://www.w3.org/1999/xlink" content-type="dwc:institutional_code" xlink:type="simple">ZT</named-content>; isotype: <named-content xmlns:xlink="http://www.w3.org/1999/xlink" content-type="dwc:institutional_code" xlink:type="simple">FRIM</named-content> [<named-content xmlns:xlink="http://www.w3.org/1999/xlink" content-type="dwc:institutional_code" xlink:type="simple">FRIM</named-content> 62930]; database reference HJB13364, ITS GenBank Acc. No.: <ext-link xmlns:xlink="http://www.w3.org/1999/xlink" ext-link-type="gen" xlink:href="MT832018" xlink:type="simple">MT832018</ext-link>).</p></tp:treatment-sec><tp:treatment-sec sec-type="description" id="SECID0E6HBI"><title>Description.</title><p>Basidiomes scattered. Pileus 37–64 mm wide, convex to broadly umbonate; surface dry or slightly viscid, without veil remnants on the pileus; cuticle color predominantly cream to pale buff (4A3, 4A4) in the center with paler margin, off-white to pale cream (4A2); pileus margin entire, hygrophanous. Lamellae adnate, moderately dense, thin, with approx. 60 full length lamellae and 2–3 lamellulae between the lamellae, off-white to cream when young, later pinkish or grayish red to purplish and eventually vinaceous to purple-brown following spore maturity; edges weakly fimbriate and white; the white edge remains when the basidiome is dried but the reddish brown color of the lamellae disappears with time. Stipe 160–194 mm long (including the ‘root’) and with central width 4–9 mm, cylindrical, distinctly and deeply rooting, white or alutaceous; surface dry, fibrillose, pruinose in the upper part, discoloring with handling and age. Flesh whitish, hardly discoloring where bruised. Smell fragrant; taste bitter. Spore deposit porphyry-brown (10E4). Exsiccata with no particular characteristics.</p><p>Basidiospores based on n = 94 spores of the holotype, 5% to 95% percentile range 8.7–10.2 × 5.6–6.6 µm, with median 9.5 × 6.2 µm and av. 9.5 × 6.2 µm with S. D. length 0.47 µm and width 0.34 µm; Q value 5% to 95% percentile range 1.43–1.65, with median 1.53 and av. 1.54 with S. D. 0.07; amygdaloid, with small apiculus and rounded apically, with a distinct thinning of the apical wall and never any sign of papilla, without guttules, usually very strongly ornamented, warty, with a strongly and distinctly loosening perispore on almost every mature spore (almost forming a uniform layer around the spore and making measurement quite difficult at times) and very strongly dextrinoid, immediately becoming deep and intensely red-brown in Melzer’s reagent, (O4; P3; D4); spore color under the light microscope distinctly brown. Basidia 21–29 × 6–8 µm, with av. 24.3 × 7.2 µm, cylindrical to clavate, without pigmentation, 4-spored. Cheilocystidia ventricose, primarily pyriform often mucronate or rostrate with width near apex (excluding any rostrum) 5% to 95% percentile range 5–8 µm, with median 6.4 µm and av. 6.5 µm with S.D. 1.06; and av. overall measurements 24 × 6.5 × 9.9 × 8.3 µm av. Cheilocystidium av. ratios A/M: 0.66, A/B: 0.79, B/M: 0.84. Pleurocystidia present, and abundant, and similar to cheilocystidia. Caulocystidia resembling the pleurocystidia but tending to be more cylindrical and longer. Pileipellis an ixocutis with a very thin epicutis only about 20 µm thick, with gelatinized hyphae up to 5 µm wide. The cutis below the epicutis is orange-brown and the trama below the cutis is made up of isodiametric cells up to 25 µm wide. Clamp connections at septa present throughout the basidiome.</p></tp:treatment-sec><tp:treatment-sec sec-type="distribution" id="SECID0EFIBI"><title>Distribution.</title><p>Only known from the type locality in Endau-Rompin (Johor) National Park, Malaysia.</p></tp:treatment-sec><tp:treatment-sec sec-type="ecology" id="SECID0EKIBI"><title>Ecology.</title><p>Scattered in lowland dipterocarp-oak woodland on the side of the path.</p></tp:treatment-sec><tp:treatment-sec sec-type="etymology" id="SECID0EPIBI"><title>Etymology.</title><p>From ‘<tp:taxon-name><tp:taxon-name-part taxon-name-part-type="genus" reg="Hebeloma"/><tp:taxon-name-part taxon-name-part-type="species" reg="radicans">radicans</tp:taxon-name-part></tp:taxon-name>’, meaning rooting, to emphasize this character of the species.</p></tp:treatment-sec><tp:treatment-sec sec-type="remarks" id="SECID0E5IBI"><title>Remarks.</title><p><italic><tp:taxon-name><tp:taxon-name-part taxon-name-part-type="genus" reg="Hebeloma">Hebeloma</tp:taxon-name-part> <tp:taxon-name-part taxon-name-part-type="species" reg="radicans">radicans</tp:taxon-name-part></tp:taxon-name></italic> with its vinaceous colored lamellae when mature and the porphyry colored spore print which turns brown with time, is a typical member of <tp:taxon-name><tp:taxon-name-part taxon-name-part-type="genus" reg="Hebeloma">H.</tp:taxon-name-part> <tp:taxon-name-part taxon-name-part-type="infraspecific-rank">sect.</tp:taxon-name-part> <tp:taxon-name-part taxon-name-part-type="section" reg="Porphyrospora">Porphyrospora</tp:taxon-name-part></tp:taxon-name>. The highly ornamented and highly dextrinoid spores are often seen in taxa of this section; while the consistently loosening perispore is also a common feature of a number of the taxa within this section, the regularity and presentation of the perispore is atypical and very distinctive. The rooting stipe is also unusual; while we have recorded rooting stipes in other members of this section, namely: <italic><tp:taxon-name><tp:taxon-name-part taxon-name-part-type="genus" reg="Hebeloma">H.</tp:taxon-name-part> <tp:taxon-name-part taxon-name-part-type="species" reg="lactariolens">lactariolens</tp:taxon-name-part></tp:taxon-name></italic>, <italic><tp:taxon-name><tp:taxon-name-part taxon-name-part-type="genus" reg="Hebeloma">H.</tp:taxon-name-part> <tp:taxon-name-part taxon-name-part-type="species" reg="parvisporum">parvisporum</tp:taxon-name-part></tp:taxon-name></italic>, and <italic><tp:taxon-name><tp:taxon-name-part taxon-name-part-type="genus" reg="Hebeloma">H.</tp:taxon-name-part> <tp:taxon-name-part taxon-name-part-type="species" reg="victoriense">victoriense</tp:taxon-name-part></tp:taxon-name></italic>, in these cases it is a shallow root occurring infrequently and not on every basidiome. The rooting stipe of <italic><tp:taxon-name><tp:taxon-name-part taxon-name-part-type="genus" reg="Hebeloma">H.</tp:taxon-name-part> <tp:taxon-name-part taxon-name-part-type="species" reg="radicans">radicans</tp:taxon-name-part></tp:taxon-name></italic> is deep and more reminiscent of <italic><tp:taxon-name><tp:taxon-name-part taxon-name-part-type="genus" reg="Hebeloma">H.</tp:taxon-name-part> <tp:taxon-name-part taxon-name-part-type="species" reg="radicosum">radicosum</tp:taxon-name-part></tp:taxon-name></italic>. This long rooting stipe should be sufficient to distinguish this species from other described members of this section, but taken together with the spore properties and also the moderately dense (but not crowded) lamellae (approx. 60 full length lamellae), assuming these characters are constant, this taxon is clearly distinct. In Fig. <xref ref-type="fig" rid="F1">1</xref> as in the BI reconstruction, <italic><tp:taxon-name><tp:taxon-name-part taxon-name-part-type="genus" reg="Hebeloma">H.</tp:taxon-name-part> <tp:taxon-name-part taxon-name-part-type="species" reg="radicans">radicans</tp:taxon-name-part></tp:taxon-name></italic> is sister to the Oceanic <italic><tp:taxon-name><tp:taxon-name-part taxon-name-part-type="genus" reg="Hebeloma">H.</tp:taxon-name-part> <tp:taxon-name-part taxon-name-part-type="species" reg="aminophilum">aminophilum</tp:taxon-name-part></tp:taxon-name></italic> group clade, but this relationship is not supported. The ITS differs by at least 2.2% from other members of <tp:taxon-name><tp:taxon-name-part taxon-name-part-type="genus" reg="Hebeloma">H.</tp:taxon-name-part> <tp:taxon-name-part taxon-name-part-type="infraspecific-rank">sect.</tp:taxon-name-part> <tp:taxon-name-part taxon-name-part-type="section" reg="Porphyrospora">Porphyrospora</tp:taxon-name-part></tp:taxon-name>; there are many species in <italic><tp:taxon-name><tp:taxon-name-part taxon-name-part-type="genus" reg="Hebeloma">Hebeloma</tp:taxon-name-part></tp:taxon-name></italic> that are less distant from each other (<xref ref-type="bibr" rid="B1">Beker et al. 2016</xref>).</p><p>While, to date, we only have one collection of this species, given its morphological differences and molecular distinctness, we are confident that this taxon is different from any other described within <italic><tp:taxon-name><tp:taxon-name-part taxon-name-part-type="genus" reg="Hebeloma">Hebeloma</tp:taxon-name-part></tp:taxon-name></italic> and we hope that its publication will encourage its rediscovery. It is of course possible that it has been confused with other genera, e.g. <italic><tp:taxon-name><tp:taxon-name-part taxon-name-part-type="genus" reg="Psathyrella">Psathyrella</tp:taxon-name-part></tp:taxon-name></italic>, as was the case with other Malay Peninsula collections as described here, but thus far we have not been able to find any evidence of this.</p><fig id="F8" position="float" orientation="portrait"><object-id xmlns:xlink="http://www.w3.org/1999/xlink" content-type="doi" xlink:type="simple">10.3897/mycokeys.77.57394.figure8</object-id><object-id xmlns:xlink="http://www.w3.org/1999/xlink" content-type="arpha" xlink:type="simple">D05A4790-F322-5982-BAAF-699F387AE811</object-id><label>Figure 8.</label><caption><p>Microscopic features of <italic><tp:taxon-name><tp:taxon-name-part taxon-name-part-type="genus" reg="Hebeloma">Hebeloma</tp:taxon-name-part> <tp:taxon-name-part taxon-name-part-type="species" reg="radicans">radicans</tp:taxon-name-part></tp:taxon-name></italic> holotype (E. Horak 13265) <bold>A</bold> spores in KOH ×1600 <bold>B</bold> spore ornamentation in KOH ×1600 <bold>C</bold> cheilocystidia and basidium in KOH ×1000 <bold>D</bold> cheilocystidia and basidium in KOH ×1000 <bold>E</bold> pleurocystidia in Melzer’s reagent ×1000 <bold>F</bold> basidia in KOH ×1000 <bold>G</bold> pleurocystidia in KOH ×500 <bold>H</bold> sectional view of ixocutis showing thin gelatinous epicutis in KOH ×125 <bold>I</bold> sectional view of subcutis and trama below subcutis in KOH ×500 <bold>J</bold> sectional view of trama below subcutis in KOH ×500. Scale bars: 10 µm, 100 µm (<bold>H</bold>). Photographs H.J. Beker.</p></caption><graphic xmlns:xlink="http://www.w3.org/1999/xlink" xlink:href="mycokeys-77-117-g008.jpg" position="float" orientation="portrait" xlink:type="simple" id="oo_502277.jpg"><uri content-type="original_file" xlink:type="simple">https://binary.pensoft.net/fig/502277</uri></graphic></fig><fig id="F9" position="float" orientation="portrait"><object-id xmlns:xlink="http://www.w3.org/1999/xlink" content-type="doi" xlink:type="simple">10.3897/mycokeys.77.57394.figure9</object-id><object-id xmlns:xlink="http://www.w3.org/1999/xlink" content-type="arpha" xlink:type="simple">8A7B238F-0B10-56DC-AF2E-3FA13D27CB1C</object-id><label>Figure 9.</label><caption><p>Microscopic features of <italic><tp:taxon-name><tp:taxon-name-part taxon-name-part-type="genus" reg="Hebeloma">Hebeloma</tp:taxon-name-part> <tp:taxon-name-part taxon-name-part-type="species" reg="radicans">radicans</tp:taxon-name-part></tp:taxon-name></italic> holotype (E. Horak 13265) <bold>A</bold> spores ×2000 <bold>B</bold> basidia ×1000 <bold>C</bold> cheilocystidia ×1000. Scale bar: 10 µm ×2000, 20 µm ×1000 and 40 µm ×500. Drawing E. Horak.</p></caption><graphic xmlns:xlink="http://www.w3.org/1999/xlink" xlink:href="mycokeys-77-117-g009.jpg" position="float" orientation="portrait" xlink:type="simple" id="oo_502278.jpg"><uri content-type="original_file" xlink:type="simple">https://binary.pensoft.net/fig/502278</uri></graphic></fig></tp:treatment-sec><tp:treatment-sec><!--Section generated to contain objects referenced in tp:taxon-treatment.--><fig id="F2" position="float" orientation="portrait"><object-id xmlns:xlink="http://www.w3.org/1999/xlink" content-type="doi" xlink:type="simple">10.3897/mycokeys.77.57394.figure2</object-id><object-id xmlns:xlink="http://www.w3.org/1999/xlink" content-type="arpha" xlink:type="simple">F1BA9C27-843E-5361-B403-7F92516E7CBC</object-id><label>Figure 2.</label><caption><p>Macroscopic features <bold>A</bold><italic><tp:taxon-name><tp:taxon-name-part taxon-name-part-type="genus" reg="Hebeloma">Hebeloma</tp:taxon-name-part> <tp:taxon-name-part taxon-name-part-type="species" reg="flavidifolium">flavidifolium</tp:taxon-name-part></tp:taxon-name></italic> (E. Horak 13406) <bold>B</bold><italic><tp:taxon-name><tp:taxon-name-part taxon-name-part-type="genus" reg="Hebeloma">H.</tp:taxon-name-part> <tp:taxon-name-part taxon-name-part-type="species" reg="lactariolens">lactariolens</tp:taxon-name-part></tp:taxon-name></italic> (E. Horak 13381) <bold>C</bold><italic><tp:taxon-name><tp:taxon-name-part taxon-name-part-type="genus" reg="Hebeloma">H.</tp:taxon-name-part> <tp:taxon-name-part taxon-name-part-type="species" reg="parvisporum">parvisporum</tp:taxon-name-part></tp:taxon-name></italic> (E. Horak 12796) <bold>D</bold><italic><tp:taxon-name><tp:taxon-name-part taxon-name-part-type="genus" reg="Hebeloma">H.</tp:taxon-name-part> <tp:taxon-name-part taxon-name-part-type="species" reg="radicans">radicans</tp:taxon-name-part></tp:taxon-name></italic> holotype (E. Horak 13265). Photographs E. Horak.</p></caption><graphic xmlns:xlink="http://www.w3.org/1999/xlink" xlink:href="mycokeys-77-117-g002.jpg" position="float" orientation="portrait" xlink:type="simple" id="oo_502271.jpg"><uri content-type="original_file" xlink:type="simple">https://binary.pensoft.net/fig/502271</uri></graphic></fig><fig id="F1" position="float" orientation="portrait"><object-id xmlns:xlink="http://www.w3.org/1999/xlink" content-type="doi" xlink:type="simple">10.3897/mycokeys.77.57394.figure1</object-id><object-id xmlns:xlink="http://www.w3.org/1999/xlink" content-type="arpha" xlink:type="simple">6E1BAB66-9D26-517C-8D08-7619175180CD</object-id><label>Figure 1.</label><caption><p>ML topology of concatenated ITS and <italic>MCM7</italic> sequences of <italic><tp:taxon-name><tp:taxon-name-part taxon-name-part-type="genus" reg="Hebeloma">Hebeloma</tp:taxon-name-part></tp:taxon-name></italic> and <italic><tp:taxon-name><tp:taxon-name-part taxon-name-part-type="genus" reg="Alnicola">Alnicola</tp:taxon-name-part></tp:taxon-name></italic>. <italic><tp:taxon-name><tp:taxon-name-part taxon-name-part-type="genus" reg="Flammula">Flammula</tp:taxon-name-part> <tp:taxon-name-part taxon-name-part-type="species" reg="alnicola">alnicola</tp:taxon-name-part></tp:taxon-name></italic> is used for rooting purposes. Bootstrap support based on 500 replicates and posterior probabilities based on a BI analysis are indicated at the branches. Assignment of species to sections follows <xref ref-type="bibr" rid="B1">Beker et al. (2016)</xref>. Sequences in red are from Malaysian collections discussed in this paper. <bold>T</bold> indicates type collections. Thick branches indicate full support. AS – Asia, EU – Europe, NA – North America, O – Oceania, gr. – group.</p></caption><graphic xmlns:xlink="http://www.w3.org/1999/xlink" xlink:href="mycokeys-77-117-g001.jpg" position="float" orientation="portrait" xlink:type="simple" id="oo_502270.jpg"><uri content-type="original_file" xlink:type="simple">https://binary.pensoft.net/fig/502270</uri></graphic></fig></tp:treatment-sec><ref-list><ref id="B1"><mixed-citation xmlns:xlink="http://www.w3.org/1999/xlink" xlink:type="simple"><person-group><name name-style="western"><surname>Beker</surname><given-names>HJ</given-names></name><name name-style="western"><surname>Eberhardt</surname><given-names>U</given-names></name><name name-style="western"><surname>Vesterholt</surname><given-names>J</given-names></name></person-group> (<year>2016</year>) <source><tp:taxon-name><tp:taxon-name-part taxon-name-part-type="genus">Hebeloma</tp:taxon-name-part></tp:taxon-name> (Fr.) P. Kumm. <tp:taxon-name><tp:taxon-name-part taxon-name-part-type="kingdom">Fungi</tp:taxon-name-part></tp:taxon-name> Europaei 14.</source><publisher-name>Edizioni Tecnografica</publisher-name>, <publisher-loc>Lomazzo</publisher-loc>, <size units="page">1232 pp</size>.</mixed-citation></ref></ref-list></tp:taxon-treatment>
